# Supplementary material for: Demographic and professional risk factors of SARS-CoV-2 infections among physicians in low- and middle-income settings: Findings from a representative survey in two Brazilian states
Source: PLOS Glob Public Health. 2022 Oct 14;2(10):e0000656. doi: 10.1371/journal.pgph.0000656 (PMC10021204; doi:10.1371/journal.pgph.0000656)
Supplement: S1 Data — (XLSX) [file pgph.0000656.s004.xlsx]

## Sheet: Sheet1
S1 Data <Anonimised survey data>
Number questionnaire	health unit	IBGE code for map	reg	sex	age	age_1	pf4	pf3	pf1	pf2	p36	p1	p2a	p2b	p2c	p2d	p2e	p2f	p2g	p2outa	p2outb	p2outc	p2outd	p2oute	xp2outd	xp2oute	p3a	p3b	p3c	p3d	p3e	p3f	p3outa	p3outb	p3outc	p3outd	p3oute	p4a	p4b	p4c	p4e	p4f	p4g	p4h	p4i	p4k	p4outa	p4outb	p4outc
108503867	2	3549904	0	1	63	3	1	1985	1	0	1	3	1	1	2	2	2	2	2	0	0	0	0	0			2	2	0	0	0	0	0	0	0	0	0	1	2	2	2	2	2	2	2	2	0	0	0
112221838	1	2105302	0	1	51	3	1	1999	1	0	1	4	1	2	1	2	1	2	2	0	0	0	0	0			3	0	1	0	3	0	0	0	0	0	0	1	1	2	2	2	2	1	2	1	98	0	0
108498519	1	2105302	0	2	34	1	1	2015	1	0	1	3	1	2	2	2	2	2	2	0	0	0	0	0			3	0	0	0	0	0	0	0	0	0	0	2	2	2	1	2	2	2	2	2	0	0	0
108499139	1	2111300	1	1	33	1	1	2013	1	0	1	4	2	2	2	2	1	1	1	3	0	0	0	0			0	0	0	0	3	3	3	0	0	0	0	2	2	2	1	2	2	2	1	2	0	0	0
108502073	2	3550308	1	1	30	1	1	2014	1	0	1	4	1	2	2	2	2	1	2	0	0	0	0	0			3	0	0	0	0	1	0	0	0	0	0	1	2	2	1	2	2	2	2	2	0	0	0
108503542	2	3550308	1	1	37	2	1	2009	1	0	1	3	1	1	2	2	2	2	1	4	0	0	0	0			1	1	0	0	0	0	1	0	0	0	0	0	0	0	0	0	0	0	0	0	0	0	0
108502324	2	3507506	0	2	47	2	1	1998	1	0	1	4	1	1	2	2	2	1	2	0	0	0	0	0			3	1	0	0	0	1	0	0	0	0	0	1	2	2	2	2	2	2	2	2	0	0	0
108499278	1	2111300	1	1	34	1	1	2013	1	0	1	3	2	2	1	2	2	2	2	0	0	0	0	0			0	0	2	0	0	0	0	0	0	0	0	2	2	2	1	2	2	2	2	2	0	0	0
108503718	2	3506359	0	1	71	3	1	1976	1	0	1	2	1	2	2	1	1	2	2	0	0	0	0	0			2	0	0	2	2	0	0	0	0	0	0	2	1	2	2	2	2	1	2	2	0	0	0
116736763	1	2105302	0	1	39	2	1	2016	1	0	1	3	2	2	2	2	2	2	1	4	98	0	0	0			0	0	0	0	0	0	1	1	0	0	0	0	0	0	0	0	0	0	0	0	0	0	0
112222455	1	2111300	1	1	77	3	1	1972	1	0	1	2	1	2	2	2	2	2	2	0	0	0	0	0			3	0	0	0	0	0	0	0	0	0	0	1	2	2	2	2	2	2	2	2	0	0	0
108499833	1	2211001	0	1	39	2	1	2009	1	0	1	1	1	2	2	2	2	2	1	35	0	0	0	0			1	0	0	0	0	0	1	0	0	0	0	0	0	0	0	0	0	0	0	0	0	0	0
108499692	1	2109106	0	1	39	2	1	2017	1	0	1	2	1	2	2	2	1	2	2	0	0	0	0	0			1	0	0	0	1	0	0	0	0	0	0	0	0	0	0	0	0	0	0	0	0	0	0
108503135	2	3550308	1	2	41	2	1	2006	1	0	1	2	2	2	2	2	2	2	1	3	0	0	0	0			0	0	0	0	0	0	3	0	0	0	0	2	2	2	1	2	2	2	2	2	0	0	0
108498824	1	2111300	1	2	31	1	1	2015	1	0	1	3	1	1	2	2	2	2	2	0	0	0	0	0			3	3	0	0	0	0	0	0	0	0	0	1	1	2	1	1	2	2	2	2	0	0	0
112220023	2	3520301	0	2	32	1	1	2017	1	0	1	1	2	2	2	2	1	2	2	0	0	0	0	0			0	0	0	0	1	0	0	0	0	0	0	0	0	0	0	0	0	0	0	0	0	0	0
112222368	1	2105302	0	1	65	3	1	1982	1	0	3	2	1	2	1	1	2	1	2	0	0	0	0	0			2	0	2	2	0	2	0	0	0	0	0	2	1	2	1	2	2	2	1	2	0	0	0
108499136	1	2111300	1	1	33	1	1	2013	1	0	1	4	2	2	1	2	1	2	2	0	0	0	0	0			0	0	1	0	1	0	0	0	0	0	0	0	0	0	0	0	0	0	0	0	0	0	0
108501698	2	2611606	0	1	26	1	1	2018	1	0	1	3	1	1	1	1	2	1	2	0	0	0	0	0			1	1	1	1	0	1	0	0	0	0	0	0	0	0	0	0	0	0	0	0	0	0	0
108499867	1	2211001	0	1	37	2	1	2009	1	0	1	3	1	1	2	2	1	2	2	0	0	0	0	0			3	3	0	0	2	0	0	0	0	0	0	2	1	2	1	2	2	2	2	2	0	0	0
108500496	1	2111300	1	1	39	2	1	2006	1	0	1	1	2	2	2	2	1	2	1	3	0	0	0	0			0	0	0	0	3	0	3	0	0	0	0	2	2	2	1	2	2	2	2	2	0	0	0
112221166	2	3550308	1	2	67	3	1	1977	1	0	1	2	2	2	1	2	2	2	2	0	0	0	0	0			0	0	2	0	0	0	0	0	0	0	0	2	2	2	1	2	2	2	2	2	0	0	0
112221390	1	2211001	0	1	35	2	1	2011	1	0	1	4	1	1	2	2	2	2	2	0	0	0	0	0			3	3	0	0	0	0	0	0	0	0	0	2	1	1	2	1	2	2	2	2	0	0	0
108503613	2	3518800	0	2	61	3	1	1984	1	0	1	4	1	1	2	2	2	2	2	0	0	0	0	0			1	1	0	0	0	0	0	0	0	0	0	0	0	0	0	0	0	0	0	0	0	0	0
108502914	2	3136702	0	1	40	2	1	2000	1	0	1	4	2	1	2	1	2	2	2	0	0	0	0	0			0	3	0	3	0	0	0	0	0	0	0	2	1	2	2	1	2	2	2	2	0	0	0
108501402	2	3515509	0	2	33	1	1	2019	1	0	1	2	2	2	1	2	2	2	2	0	0	0	0	0			0	0	3	0	0	0	0	0	0	0	0	2	2	2	1	2	2	2	2	2	0	0	0
108503211	2	3550308	1	2	36	2	1	2010	1	0	1	3	1	2	2	2	2	2	1	7	0	0	0	0			3	0	0	0	0	0	2	0	0	0	0	1	1	2	1	2	2	2	1	2	0	0	0
108501486	2	3548500	0	1	31	1	1	2013	1	0	1	3	1	2	2	2	1	1	2	0	0	0	0	0			2	0	0	0	2	1	0	0	0	0	0	1	1	2	1	2	2	2	2	2	0	0	0
108501241	2	3507506	0	2	30	1	1	2016	1	0	1	3	1	2	1	2	2	2	2	0	0	0	0	0			1	0	1	0	0	0	0	0	0	0	0	0	0	0	0	0	0	0	0	0	0	0	0
112221306	1	2101400	0	2	34	1	1	2014	1	0	1	3	1	1	2	1	2	2	2	0	0	0	0	0			3	1	0	3	0	0	0	0	0	0	0	1	1	2	2	2	2	2	2	2	0	0	0
108498733	1	2105302	0	1	27	1	1	2018	2	1	1	3	1	2	2	2	1	2	2	0	0	0	0	0			1	0	0	0	1	0	0	0	0	0	0	0	0	0	0	0	0	0	0	0	0	0	0
108498583	1	2103307	0	1	31	1	1	2015	1	0	1	3	1	2	1	1	1	1	2	0	0	0	0	0			1	0	1	1	1	2	0	0	0	0	0	1	1	2	2	2	2	1	2	2	0	0	0
112221480	1	2110005	0	1	28	1	1	2016	1	0	1	4	1	1	1	1	2	2	2	0	0	0	0	0			1	1	1	1	0	0	0	0	0	0	0	0	0	0	0	0	0	0	0	0	0	0	0
108499036	1	2111300	1	1	31	1	1	2015	1	0	1	4	1	1	2	2	2	1	2	0	0	0	0	0			3	3	0	0	0	3	0	0	0	0	0	2	1	2	1	2	2	2	2	2	0	0	0
112221131	2	3555000	0	1	61	3	1	1985	1	0	1	3	1	2	1	1	2	2	2	0	0	0	0	0			3	0	3	3	0	0	0	0	0	0	0	2	1	2	1	2	2	2	2	2	0	0	0
108499366	1	1702109	0	2	43	2	1	2007	1	0	1	3	1	1	2	2	1	2	1	17	0	0	0	0			3	3	0	0	3	0	3	0	0	0	0	1	2	2	2	2	2	1	2	2	0	0	0
108501899	2	3550308	1	2	33	1	1	2015	1	0	1	3	2	2	2	2	2	2	1	3	0	0	0	0			0	0	0	0	0	0	3	0	0	0	0	2	2	2	1	2	2	2	2	2	0	0	0
112221968	1	2111300	1	2	37	2	1	2007	1	0	1	2	2	2	2	2	2	2	1	18	0	0	0	0			0	0	0	0	0	0	1	0	0	0	0	0	0	0	0	0	0	0	0	0	0	0	0
116736495	2	3543402	0	2	61	3	1	1984	1	0	1	4	1	1	2	1	1	1	2	0	0	0	0	0			3	3	0	3	1	1	0	0	0	0	0	2	2	2	2	2	2	2	2	1	98	0	0
108498880	1	2111300	1	2	34	1	1	2011	1	0	2	3	1	2	2	2	2	2	2	0	0	0	0	0			3	0	0	0	0	0	0	0	0	0	0	2	1	1	1	2	2	2	2	2	0	0	0
108498360	1	2109908	0	2	30	1	1	2013	1	0	1	3	1	2	2	2	1	2	2	0	0	0	0	0			3	0	0	0	1	0	0	0	0	0	0	1	1	2	1	2	2	2	2	2	0	0	0
118692311	1	4106902	0	1	65	3	1	1984	1	0	1	4	1	1	1	1	2	2	1	98	0	0	0	0			3	3	3	1	0	0	1	0	0	0	0	1	2	2	2	2	2	2	2	2	0	0	0
108498453	1	2105302	0	2	28	1	1	2019	1	0	1	4	1	2	2	1	2	2	2	0	0	0	0	0			1	0	0	1	0	0	0	0	0	0	0	0	0	0	0	0	0	0	0	0	0	0	0
108501834	2	3550308	1	2	30	1	1	2014	1	0	1	3	2	2	2	2	2	2	1	3	27	0	0	0			0	0	0	0	0	0	3	1	0	0	0	2	2	2	1	2	2	2	2	2	0	0	0
112221446	1	2112506	0	1	31	1	1	2019	1	0	1	4	1	1	1	1	2	2	2	0	0	0	0	0			1	1	1	1	0	0	0	0	0	0	0	0	0	0	0	0	0	0	0	0	0	0	0
108503216	2	3550308	1	2	47	2	1	2008	1	0	1	1	1	1	2	2	2	2	2	0	0	0	0	0			3	2	0	0	0	0	0	0	0	0	0	2	1	2	2	2	2	2	2	2	0	0	0
108504200	2	3550308	1	1	63	3	1	1981	1	0	1	4	1	2	2	2	1	2	2	0	0	0	0	0			2	0	0	0	3	0	0	0	0	0	0	1	2	2	1	2	2	2	2	2	0	0	0
108498973	1	2111300	1	2	28	1	1	2016	1	0	1	4	1	1	2	2	2	2	2	0	0	0	0	0			1	3	0	0	0	0	0	0	0	0	0	1	1	1	2	1	2	1	2	2	0	0	0
108504082	2	3550308	1	1	74	3	1	1976	1	0	1	3	1	2	2	2	2	2	2	0	0	0	0	0			3	0	0	0	0	0	0	0	0	0	0	2	1	2	2	2	2	2	2	2	0	0	0
112220042	2	3541406	0	2	29	1	1	2018	1	0	1	3	1	2	2	2	2	1	1	4	0	0	0	0			3	0	0	0	0	1	1	0	0	0	0	2	1	2	2	2	2	2	2	2	0	0	0
108501770	2	3550308	1	2	34	1	1	2011	1	0	1	1	1	1	2	2	1	1	2	0	0	0	0	0			3	3	0	0	1	1	0	0	0	0	0	2	2	1	1	1	2	2	2	2	0	0	0
108499972	1	2111300	1	2	55	3	1	1993	1	0	1	4	1	2	2	2	2	2	2	0	0	0	0	0			3	0	0	0	0	0	0	0	0	0	0	1	1	2	1	2	2	1	2	1	15	0	0
108501833	2	3550308	1	2	31	1	1	2014	1	0	1	4	1	2	2	2	1	1	2	0	0	0	0	0			1	0	0	0	2	3	0	0	0	0	0	2	1	2	1	2	2	2	2	2	0	0	0
108499957	1	2111300	1	2	53	3	1	1992	1	0	1	4	2	2	1	1	1	2	1	29	0	0	0	0			0	0	1	1	1	0	1	0	0	0	0	0	0	0	0	0	0	0	0	0	0	0	0
112221715	1	2111201	0	2	36	2	1	2008	1	0	3	4	1	2	2	2	1	1	2	0	0	0	0	0			3	0	0	0	2	2	0	0	0	0	0	1	2	2	1	2	2	2	1	1	20	0	0
108501442	2	3549904	0	1	34	1	1	2010	1	0	2	4	2	2	2	2	1	2	2	0	0	0	0	0			0	0	0	0	2	0	0	0	0	0	0	2	2	2	2	2	2	2	2	1	8	0	0
116736514	2	3548807	0	1	71	3	1	1974	1	0	1	4	1	2	2	1	1	2	1	98	0	0	0	0			2	0	0	2	2	0	1	0	0	0	0	1	2	2	2	2	2	1	2	2	0	0	0
108501317	2	3548906	0	2	27	1	1	2018	1	0	1	3	1	2	1	1	2	1	2	0	0	0	0	0			3	0	1	2	0	1	0	0	0	0	0	2	2	1	2	2	2	2	2	2	0	0	0
112221102	2	3518800	0	1	67	3	1	1980	1	0	3	1	1	2	1	1	1	2	2	0	0	0	0	0			2	0	3	3	2	0	0	0	0	0	0	1	2	2	1	2	2	2	2	2	0	0	0
112222423	1	2111300	1	2	60	3	1	1983	1	0	1	3	1	1	2	2	2	2	2	0	0	0	0	0			2	2	0	0	0	0	0	0	0	0	0	1	1	1	2	2	2	2	2	2	0	0	0
108499540	1	2100055	0	1	55	3	1	1994	1	0	1	3	1	2	2	1	2	2	2	0	0	0	0	0			3	0	0	3	0	0	0	0	0	0	0	1	2	2	2	2	2	2	2	2	0	0	0
108501226	2	3106200	0	2	32	1	1	2014	1	0	1	4	2	1	2	2	2	1	1	4	0	0	0	0			0	1	0	0	0	3	3	0	0	0	0	2	2	2	1	2	2	2	2	2	0	0	0
108501228	2	3529005	0	2	30	1	1	2016	1	0	1	3	1	1	2	1	2	2	2	0	0	0	0	0			3	3	0	3	0	0	0	0	0	0	0	2	2	1	2	2	2	2	2	2	0	0	0
108504145	2	3550308	1	1	67	3	1	1977	1	0	1	4	1	2	2	2	2	2	2	0	0	0	0	0			2	0	0	0	0	0	0	0	0	0	0	1	2	2	2	2	2	2	2	2	0	0	0
112220026	2	3541406	0	2	28	1	1	2018	1	0	1	4	1	1	2	2	2	2	2	0	0	0	0	0			1	1	0	0	0	0	0	0	0	0	0	0	0	0	0	0	0	0	0	0	0	0	0
116736542	1	2102325	0	2	29	1	1	2017	1	0	1	3	1	2	1	2	1	2	1	4	0	0	0	0			3	0	1	0	1	0	1	0	0	0	0	1	2	2	2	2	2	2	2	2	0	0	0
112220421	2	3543402	0	2	48	2	1	1998	1	0	1	4	1	2	2	2	1	1	2	0	0	0	0	0			1	0	0	0	1	1	0	0	0	0	0	0	0	0	0	0	0	0	0	0	0	0	0
108499707	1	2211001	0	1	38	2	1	2015	1	0	1	4	1	2	2	2	1	2	2	0	0	0	0	0			1	0	0	0	1	0	0	0	0	0	0	0	0	0	0	0	0	0	0	0	0	0	0
108501550	2	3532603	0	1	30	1	1	2016	1	0	1	3	1	1	2	1	1	2	2	0	0	0	0	0			3	3	0	3	3	0	0	0	0	0	0	2	1	2	2	2	2	2	2	2	0	0	0
108498439	1	2105302	0	2	29	1	1	2014	1	0	1	4	1	2	2	2	2	2	1	15	0	0	0	0			3	0	0	0	0	0	3	0	0	0	0	1	2	2	1	2	2	2	2	2	0	0	0
112220367	2	3508108	0	2	60	3	1	1985	1	0	1	4	1	2	2	2	2	2	2	0	0	0	0	0			3	0	0	0	0	0	0	0	0	0	0	1	2	2	2	2	2	2	2	2	0	0	0
108500604	1	2103000	0	2	62	3	1	1986	1	0	1	4	1	2	2	2	1	2	1	3	0	0	0	0			1	0	0	0	1	0	1	0	0	0	0	0	0	0	0	0	0	0	0	0	0	0	0
112222447	1	2111300	1	1	75	3	1	1971	2	1	1	3	1	1	2	2	2	2	2	0	0	0	0	0			3	2	0	0	0	0	0	0	0	0	0	1	2	2	2	2	2	2	2	2	0	0	0
108499527	1	2211001	0	1	60	3	1	1988	1	0	1	3	1	2	1	1	2	2	2	0	0	0	0	0			2	0	3	3	0	0	0	0	0	0	0	1	2	2	1	2	2	2	2	2	0	0	0
108501699	2	3543402	0	1	27	1	1	2018	2	1	1	3	1	1	2	1	2	1	1	46	0	0	0	0			1	2	0	2	0	2	1	0	0	0	0	2	1	2	1	2	2	2	1	2	0	0	0
108499071	1	2111300	1	1	33	1	1	2012	1	0	1	3	1	1	2	1	2	1	2	0	0	0	0	0			3	1	0	1	0	1	0	0	0	0	0	2	2	2	1	2	2	1	2	2	0	0	0
108500150	1	2111300	1	2	39	2	1	2018	1	0	1	4	1	2	2	2	2	1	1	25	0	0	0	0			3	0	0	0	0	2	3	0	0	0	0	2	1	2	2	2	2	2	1	1	12	0	0
108502464	2	3547809	0	2	39	2	1	2008	1	0	1	4	1	1	1	1	2	2	2	0	0	0	0	0			3	3	1	1	0	0	0	0	0	0	0	2	2	2	2	1	2	2	2	2	0	0	0
108498378	1	2305506	0	2	33	1	1	2013	1	0	1	3	1	2	2	2	1	2	1	3	0	0	0	0			2	0	0	0	2	0	2	0	0	0	0	2	1	2	1	2	2	2	2	2	0	0	0
112221349	1	2103000	0	2	28	1	1	2017	1	0	1	3	1	2	2	2	2	2	2	0	0	0	0	0			3	0	0	0	0	0	0	0	0	0	0	2	1	2	2	2	2	2	2	2	0	0	0
108502641	2	3510203	0	1	51	3	1	1993	1	0	1	4	1	2	2	2	1	2	2	0	0	0	0	0			1	0	0	0	1	0	0	0	0	0	0	0	0	0	0	0	0	0	0	0	0	0	0
112221851	1	2101400	0	1	46	2	1	2001	1	0	1	4	1	1	1	1	1	2	2	0	0	0	0	0			3	3	3	3	1	0	0	0	0	0	0	2	1	2	1	2	2	2	2	2	0	0	0
108503292	2	3550308	1	1	56	3	1	1988	2	1	1	3	1	1	2	2	2	2	2	0	0	0	0	0			2	2	0	0	0	0	0	0	0	0	0	2	2	2	2	1	2	2	2	2	0	0	0
108501656	2	3529005	0	1	31	1	1	2014	1	0	1	3	1	1	1	1	2	2	2	0	0	0	0	0			3	3	3	3	0	0	0	0	0	0	0	1	2	2	1	2	2	2	1	2	0	0	0
108501678	2	3538006	0	1	26	1	1	2019	1	0	1	3	2	2	2	2	2	2	1	4	3	0	0	0			0	0	0	0	0	0	3	1	0	0	0	2	2	2	1	2	2	2	2	2	0	0	0
108501236	2	3543402	0	2	30	1	1	2016	1	0	1	2	1	2	2	2	2	2	1	3	20	0	0	0			3	0	0	0	0	0	3	3	0	0	0	2	2	2	1	2	2	2	2	2	0	0	0
112220364	2	3500709	0	2	59	3	1	1985	1	0	1	4	1	2	2	2	1	1	1	3	0	0	0	0			2	0	0	0	1	1	3	0	0	0	0	1	2	2	1	2	2	2	2	2	0	0	0
118692301	1	2102903	0	1	66	3	1	1980	1	0	1	1	1	1	2	2	2	2	2	0	0	0	0	0			3	3	0	0	0	0	0	0	0	0	0	1	2	2	2	2	2	2	2	2	0	0	0
108503245	2	3550308	1	2	36	2	1	2010	1	0	1	3	1	2	2	2	2	1	2	0	0	0	0	0			3	0	0	0	0	2	0	0	0	0	0	1	1	2	2	2	2	2	2	2	0	0	0
108503142	2	3550308	1	2	30	1	1	2006	1	0	1	2	1	2	2	2	1	2	1	3	0	0	0	0			2	0	0	0	2	0	2	0	0	0	0	1	2	2	1	2	2	2	2	2	0	0	0
108499558	1	2304400	0	1	36	2	1	2012	1	0	1	3	1	2	1	1	2	1	2	0	0	0	0	0			3	0	3	3	0	1	0	0	0	0	0	1	1	2	1	2	2	2	2	2	0	0	0
108502050	2	3550308	1	1	34	1	1	2011	1	0	1	4	1	2	2	2	2	1	2	0	0	0	0	0			3	0	0	0	0	3	0	0	0	0	0	2	1	2	2	2	2	2	1	2	0	0	0
108500394	1	2111300	1	1	47	2	1	1997	1	0	1	3	1	1	2	2	2	2	2	0	0	0	0	0			3	3	0	0	0	0	0	0	0	0	0	2	1	1	2	2	2	2	2	2	0	0	0
108501125	2	3547809	0	2	34	1	1	2012	1	0	1	1	2	1	2	2	2	2	1	6	5	0	0	0			0	3	0	0	0	0	1	3	0	0	0	2	2	2	2	1	2	2	2	2	0	0	0
108500053	1	2111300	1	2	40	2	1	2005	1	0	1	2	1	2	2	2	2	2	2	0	0	0	0	0			1	0	0	0	0	0	0	0	0	0	0	0	0	0	0	0	0	0	0	0	0	0	0
108500962	1	2111300	1	1	67	3	1	1978	1	0	2	1	2	2	2	2	1	2	2	0	0	0	0	0			0	0	0	0	3	0	0	0	0	0	0	2	1	2	1	2	2	2	2	2	0	0	0
108500958	1	2111300	1	2	60	3	1	1984	1	0	1	4	1	2	2	2	2	1	2	0	0	0	0	0			2	0	0	0	0	2	0	0	0	0	0	1	1	2	1	2	2	1	1	2	0	0	0
112222297	1	2106706	0	1	83	3	1	1967	2	1	1	3	1	2	2	2	2	1	2	0	0	0	0	0			3	0	0	0	0	1	0	0	0	0	0	1	1	2	1	2	2	2	2	2	0	0	0
112220378	2	3525904	0	2	57	3	1	1988	1	0	1	4	1	2	2	2	2	1	2	0	0	0	0	0			3	0	0	0	0	1	0	0	0	0	0	1	2	2	1	2	2	2	1	2	0	0	0
116736621	1	2101202	0	2	37	2	1	2018	1	0	2	4	1	2	2	2	2	2	2	0	0	0	0	0			3	0	0	0	0	0	0	0	0	0	0	2	1	2	2	2	2	2	2	2	0	0	0
108502148	2	3550308	1	1	34	1	1	2017	1	0	1	4	1	2	2	2	2	2	1	3	0	0	0	0			3	0	0	0	0	0	1	0	0	0	0	2	1	2	1	2	2	2	2	2	0	0	0
108501066	1	2111300	1	1	60	3	1	1987	1	0	1	3	1	1	1	1	2	2	2	0	0	0	0	0			3	3	1	3	0	0	0	0	0	0	0	1	2	2	2	2	2	2	2	2	0	0	0
116736900	1	2200509	0	1	71	3	1	1979	1	0	1	1	1	2	2	2	2	2	2	0	0	0	0	0			1	0	0	0	0	0	0	0	0	0	0	0	0	0	0	0	0	0	0	0	0	0	0
108501517	2	3554805	0	1	32	1	1	2012	1	0	1	4	1	2	2	2	1	2	2	0	0	0	0	0			2	0	0	0	2	0	0	0	0	0	0	2	2	2	2	2	2	1	2	2	0	0	0
108503010	2	3550308	1	2	54	3	1	1990	1	0	2	3	1	1	2	1	1	2	2	0	0	0	0	0			2	2	0	2	2	0	0	0	0	0	0	1	1	2	1	2	2	2	2	2	0	0	0
108500618	1	2211001	0	2	60	3	1	1995	1	0	1	3	1	2	2	1	2	2	2	0	0	0	0	0			1	0	0	1	0	0	0	0	0	0	0	0	0	0	0	0	0	0	0	0	0	0	0
108499503	1	2105302	0	1	34	1	1	2012	1	0	1	3	1	1	2	2	2	2	2	0	0	0	0	0			3	3	0	0	0	0	0	0	0	0	0	1	2	1	2	2	2	2	2	2	0	0	0
116736949	1	2109908	0	1	66	3	1	1979	1	0	1	2	1	1	2	2	2	2	2	0	0	0	0	0			3	2	0	0	0	0	0	0	0	0	0	2	1	1	2	2	2	2	2	2	0	0	0
108499528	1	2304400	0	1	49	2	1	1997	1	0	1	3	1	2	1	2	2	2	2	0	0	0	0	0			3	0	3	0	0	0	0	0	0	0	0	1	2	2	1	2	2	2	2	2	0	0	0
108498659	1	2211001	0	1	31	1	1	2014	1	0	1	4	2	2	1	1	2	2	2	0	0	0	0	0			0	0	3	3	0	0	0	0	0	0	0	2	2	2	1	2	2	2	2	2	0	0	0
112220098	2	3536505	0	1	33	1	1	2011	1	0	1	1	1	1	1	1	1	2	2	0	0	0	0	0			1	2	2	2	2	0	0	0	0	0	0	1	2	2	1	2	2	2	2	2	0	0	0
108498853	1	2111300	1	2	30	1	1	2013	1	0	1	1	1	1	2	1	2	2	2	0	0	0	0	0			3	3	0	1	0	0	0	0	0	0	0	2	1	2	2	2	2	2	2	2	0	0	0
108503533	2	3550308	1	1	38	2	1	2009	1	0	1	3	1	1	2	2	2	2	1	3	0	0	0	0			2	2	0	0	0	0	2	0	0	0	0	1	1	2	1	2	2	2	2	2	0	0	0
108502832	2	3543402	0	1	38	2	1	2008	1	0	1	3	1	1	2	1	2	2	2	0	0	0	0	0			2	2	0	2	0	0	0	0	0	0	0	1	1	2	2	2	2	2	2	2	0	0	0
108501963	2	3550308	1	2	26	1	1	2018	1	0	1	4	1	2	2	2	2	2	2	0	0	0	0	0			3	0	0	0	0	0	0	0	0	0	0	2	1	2	1	2	2	2	2	2	0	0	0
108502345	2	3509502	0	2	43	2	1	2002	1	0	1	3	1	1	2	2	2	2	2	0	0	0	0	0			2	2	0	0	0	0	0	0	0	0	0	1	2	2	2	1	2	2	2	2	0	0	0
108501841	2	3550308	1	2	31	1	1	2015	2	1	1	3	1	2	2	2	2	2	2	0	0	0	0	0			3	0	0	0	0	0	0	0	0	0	0	2	1	2	2	2	2	2	2	2	0	0	0
108498904	1	2111300	1	2	29	1	1	2018	1	0	1	3	2	2	2	2	2	2	1	3	0	0	0	0			0	0	0	0	0	0	1	0	0	0	0	0	0	0	0	0	0	0	0	0	0	0	0
108501494	2	3548906	0	1	31	1	1	2013	1	0	1	3	1	2	2	2	1	1	2	0	0	0	0	0			3	0	0	0	2	1	0	0	0	0	0	1	2	2	1	2	2	2	2	2	0	0	0
112220576	2	3505500	0	1	50	2	1	1994	1	0	1	4	2	1	2	2	2	2	1	5	0	0	0	0			0	3	0	0	0	0	3	0	0	0	0	2	2	2	1	2	2	2	2	2	0	0	0
108499410	1	2110708	0	2	46	2	1	2003	1	0	1	1	1	2	2	1	2	2	2	0	0	0	0	0			1	0	0	1	0	0	0	0	0	0	0	0	0	0	0	0	0	0	0	0	0	0	0
108503147	2	3550308	1	2	44	2	1	2007	1	0	1	3	1	2	1	1	2	1	2	0	0	0	0	0			3	0	3	1	0	1	0	0	0	0	0	1	1	2	1	2	2	2	2	2	0	0	0
108500182	1	2111300	1	2	38	2	1	2015	1	0	1	4	2	2	2	2	1	2	1	10	0	0	0	0			0	0	0	0	1	0	1	0	0	0	0	0	0	0	0	0	0	0	0	0	0	0	0
108500372	1	2111300	1	1	40	2	1	2009	1	0	1	2	1	2	1	2	2	2	1	6	0	0	0	0			3	0	3	0	0	0	1	0	0	0	0	1	1	2	1	2	2	2	2	2	0	0	0
108502336	2	3547809	0	2	47	2	1	1999	1	0	1	3	1	2	2	2	2	2	2	0	0	0	0	0			1	0	0	0	0	0	0	0	0	0	0	0	0	0	0	0	0	0	0	0	0	0	0
108498796	1	2111300	1	2	32	1	1	2016	1	0	1	4	2	1	2	2	2	2	2	0	0	0	0	0			0	3	0	0	0	0	0	0	0	0	0	2	1	2	1	1	2	1	2	2	0	0	0
116736980	1	2211001	0	1	63	3	1	1981	1	0	1	4	1	1	1	2	2	2	2	0	0	0	0	0			3	3	3	0	0	0	0	0	0	0	0	1	1	1	1	2	2	2	2	2	0	0	0
108502714	2	3509502	0	1	49	2	1	1998	1	0	1	3	1	2	2	2	2	1	2	0	0	0	0	0			3	0	0	0	0	3	0	0	0	0	0	1	2	2	2	2	2	2	1	2	0	0	0
108503510	2	3550308	1	1	50	2	1	1995	1	0	1	2	2	1	2	2	2	2	2	0	0	0	0	0			0	2	0	0	0	0	0	0	0	0	0	2	1	2	1	1	2	2	2	2	0	0	0
112220012	2	3548708	0	2	29	1	1	2018	1	0	1	3	1	2	1	2	2	2	2	0	0	0	0	0			2	0	2	0	0	0	0	0	0	0	0	1	1	2	2	2	2	2	2	2	0	0	0
108502967	2	3550308	1	2	58	3	1	1987	1	0	2	3	2	1	2	2	2	2	2	0	0	0	0	0			0	3	0	0	0	0	0	0	0	0	0	2	1	2	2	1	2	2	2	2	0	0	0
108501309	2	3509502	0	2	33	1	1	2018	1	0	1	3	2	2	2	2	2	2	1	20	0	0	0	0			0	0	0	0	0	0	1	0	0	0	0	0	0	0	0	0	0	0	0	0	0	0	0
112221665	1	2111300	1	1	33	1	1	2014	1	0	1	4	1	2	1	1	1	2	2	0	0	0	0	0			3	0	1	3	2	0	0	0	0	0	0	2	1	1	1	1	2	2	2	2	0	0	0
108504183	2	3550308	1	1	68	3	1	1979	2	1	1	3	1	2	1	1	1	1	2	0	0	0	0	0			2	0	2	2	2	2	0	0	0	0	0	1	1	2	1	2	2	2	1	2	0	0	0
108501968	2	3550308	1	2	27	1	1	2018	1	0	1	3	1	2	1	2	2	1	1	44	0	0	0	0			1	0	1	0	0	1	1	0	0	0	0	0	0	0	0	0	0	0	0	0	0	0	0
112222012	1	2111300	1	2	41	2	1	2004	1	0	1	4	1	2	1	1	2	2	2	0	0	0	0	0			1	0	1	1	0	0	0	0	0	0	0	0	0	0	0	0	0	0	0	0	0	0	0
108500329	1	2111300	1	1	45	2	1	2002	1	0	1	4	2	1	2	2	1	2	1	5	0	0	0	0			0	2	0	0	2	0	2	0	0	0	0	2	1	2	2	2	2	1	2	1	19	0	0
108503132	2	3550308	1	2	39	2	1	2005	1	0	1	2	1	2	2	2	2	1	2	0	0	0	0	0			3	0	0	0	0	1	0	0	0	0	0	1	2	2	1	2	2	2	2	2	0	0	0
108499119	1	2111300	1	1	33	1	1	2013	1	0	1	3	1	2	2	1	2	2	2	0	0	0	0	0			1	0	0	1	0	0	0	0	0	0	0	0	0	0	0	0	0	0	0	0	0	0	0
108503545	2	3550308	1	1	47	2	1	2011	1	0	1	3	1	2	2	1	2	2	2	0	0	0	0	0			3	0	0	2	0	0	0	0	0	0	0	1	1	1	2	1	2	2	2	2	0	0	0
108503784	2	3548807	0	1	69	3	1	1978	1	0	1	3	1	2	2	2	2	2	2	0	0	0	0	0			3	0	0	0	0	0	0	0	0	0	0	1	2	2	2	2	2	1	2	2	0	0	0
108499040	1	2111300	1	1	33	1	1	2012	1	0	2	2	1	2	1	1	2	2	2	0	0	0	0	0			3	0	2	2	0	0	0	0	0	0	0	1	1	2	1	2	2	2	2	2	0	0	0
118692207	1	2105302	0	2	39	2	1	2007	1	0	1	4	1	2	2	1	2	2	2	0	0	0	0	0			3	0	0	2	0	0	0	0	0	0	0	1	1	1	2	2	2	2	1	2	0	0	0
108502770	2	3538709	0	1	41	2	1	2004	1	0	1	3	2	2	1	2	2	2	2	0	0	0	0	0			0	0	3	0	0	0	0	0	0	0	0	1	2	2	1	2	2	2	2	2	0	0	0
116736501	2	3526407	0	1	80	3	1	1966	1	0	1	2	1	2	2	2	1	2	2	0	0	0	0	0			3	0	0	0	3	0	0	0	0	0	0	1	2	2	2	2	2	2	2	2	0	0	0
108503857	2	3549904	0	1	65	3	1	1983	1	0	1	4	1	2	2	1	2	2	1	4	0	0	0	0			3	0	0	3	0	0	1	0	0	0	0	1	1	2	1	2	2	2	2	2	0	0	0
108499656	1	2103000	0	1	42	2	1	2004	1	0	1	2	1	1	2	2	2	1	1	4	8	0	0	0			2	3	0	0	0	1	1	2	0	0	0	1	1	2	2	2	2	2	1	2	0	0	0
108498624	1	2105302	0	1	29	1	1	2018	1	0	1	4	1	2	2	2	2	2	1	32	0	0	0	0			3	0	0	0	0	0	2	0	0	0	0	1	2	2	1	2	2	2	2	2	0	0	0
108502400	2	3507605	0	2	39	2	1	2005	1	0	1	2	1	1	1	2	2	2	2	0	0	0	0	0			3	3	3	0	0	0	0	0	0	0	0	2	1	2	1	2	2	2	2	2	0	0	0
116736761	1	2211001	0	1	36	2	1	2015	1	0	1	3	1	1	2	2	2	1	2	0	0	0	0	0			1	3	0	0	0	1	0	0	0	0	0	2	1	2	2	2	2	2	2	2	0	0	0
116736827	1	2105302	0	1	41	2	1	2003	1	0	1	2	1	1	1	1	1	2	2	0	0	0	0	0			3	2	3	3	2	0	0	0	0	0	0	1	2	2	1	2	2	2	2	2	0	0	0
108499365	1	2103307	0	2	55	3	1	1994	1	0	3	1	2	2	1	1	2	2	2	0	0	0	0	0			0	0	1	1	0	0	0	0	0	0	0	0	0	0	0	0	0	0	0	0	0	0	0
108502610	2	3518701	0	1	56	3	1	1990	1	0	1	2	1	2	1	2	1	1	2	0	0	0	0	0			2	0	2	0	2	2	0	0	0	0	0	1	1	2	1	2	2	2	1	2	0	0	0
108503459	2	3550308	1	1	42	2	1	2007	1	0	1	3	1	2	2	2	2	2	2	0	0	0	0	0			3	0	0	0	0	0	0	0	0	0	0	1	1	2	2	2	2	2	2	2	0	0	0
108502147	2	3550308	1	1	29	1	1	2017	1	0	1	4	1	2	1	1	2	2	2	0	0	0	0	0			3	0	1	1	0	0	0	0	0	0	0	2	2	2	1	2	2	2	2	2	0	0	0
108502440	2	3525904	0	2	40	2	1	2006	1	0	1	2	1	2	2	2	2	2	2	0	0	0	0	0			3	0	0	0	0	0	0	0	0	0	0	1	1	2	2	2	2	2	2	2	0	0	0
112222344	1	2103604	0	1	72	3	1	1975	2	1	1	3	1	2	1	1	1	2	2	0	0	0	0	0			1	0	1	1	1	0	0	0	0	0	0	0	0	0	0	0	0	0	0	0	0	0	0
108504154	2	3550308	1	1	68	3	1	1978	1	0	1	2	1	2	2	2	2	2	2	0	0	0	0	0			2	0	0	0	0	0	0	0	0	0	0	1	1	2	2	2	2	2	2	2	0	0	0
108500395	1	2111300	1	1	53	3	1	1992	1	0	1	2	1	2	1	1	1	1	2	0	0	0	0	0			3	0	3	3	3	1	0	0	0	0	0	1	1	2	1	2	2	1	2	2	0	0	0
108502696	2	3550100	0	1	46	2	1	1998	1	0	1	1	1	2	1	1	2	1	1	39	0	0	0	0			3	0	3	3	0	1	1	0	0	0	0	2	1	2	2	2	2	2	2	2	0	0	0
108499178	1	2111300	1	1	31	1	1	2013	1	0	2	3	1	1	2	2	2	2	1	3	0	0	0	0			3	3	0	0	0	0	1	0	0	0	0	1	1	1	1	2	2	2	2	2	0	0	0
108503897	2	3530607	0	1	61	3	1	1993	1	0	1	3	1	2	2	2	1	1	2	0	0	0	0	0			1	0	0	0	1	2	0	0	0	0	0	2	2	2	2	2	2	2	1	2	0	0	0
112220075	2	3530607	0	2	29	1	1	2018	1	0	1	3	1	1	1	1	2	2	1	4	0	0	0	0			1	1	1	1	0	0	1	0	0	0	0	0	0	0	0	0	0	0	0	0	0	0	0
108502525	2	3543402	0	2	40	2	1	2014	1	0	1	4	1	2	2	2	1	1	2	0	0	0	0	0			3	0	0	0	3	1	0	0	0	0	0	2	1	2	1	2	2	1	2	2	0	0	0
108501503	2	3547809	0	1	32	1	1	2014	1	0	1	3	1	1	2	2	1	1	2	0	0	0	0	0			3	3	0	0	2	3	0	0	0	0	0	2	1	2	2	1	2	2	2	2	0	0	0
108503069	2	3550308	1	2	46	2	1	1999	1	0	1	3	1	2	1	1	2	2	2	0	0	0	0	0			3	0	3	3	0	0	0	0	0	0	0	1	2	2	1	2	2	2	2	2	0	0	0
108500160	1	2111300	1	2	47	2	1	1995	1	0	2	4	2	2	2	2	1	1	1	3	0	0	0	0			0	0	0	0	2	2	1	0	0	0	0	2	2	2	1	2	2	2	2	2	0	0	0
108501083	1	2111300	1	1	62	3	1	1980	1	0	1	3	1	2	1	2	2	1	2	0	0	0	0	0			3	0	3	0	0	1	0	0	0	0	0	1	1	2	1	2	2	2	2	2	0	0	0
112219974	2	3530607	0	2	31	1	1	2015	1	0	1	3	1	1	1	2	2	1	1	4	0	0	0	0			2	2	2	0	0	1	1	0	0	0	0	1	1	2	2	2	2	2	2	2	0	0	0
112221147	2	3304557	0	1	73	3	1	1981	1	0	1	3	1	1	1	1	1	1	2	0	0	0	0	0			3	3	3	3	3	3	0	0	0	0	0	1	2	2	1	2	2	2	2	2	0	0	0
108503431	2	3550308	1	1	44	2	1	2006	1	0	1	3	1	2	1	2	1	2	2	0	0	0	0	0			2	0	2	0	2	0	0	0	0	0	0	1	1	2	1	2	2	2	2	2	0	0	0
108502343	2	3545803	0	2	49	2	1	1997	1	0	1	3	1	2	1	2	2	2	2	0	0	0	0	0			3	0	3	0	0	0	0	0	0	0	0	2	2	2	1	2	2	2	2	2	0	0	0
108502172	2	3550308	1	1	32	1	1	2018	1	0	1	3	1	2	1	2	2	2	2	0	0	0	0	0			2	0	2	0	0	0	0	0	0	0	0	1	1	2	1	2	2	2	2	2	0	0	0
108502374	2	3525904	0	2	41	2	1	2002	1	0	1	3	1	2	2	2	2	2	2	0	0	0	0	0			3	0	0	0	0	0	0	0	0	0	0	1	2	2	1	2	2	2	2	2	0	0	0
108499889	1	2111300	1	2	50	2	1	1995	1	0	1	4	2	1	1	2	2	2	2	0	0	0	0	0			0	1	3	0	0	0	0	0	0	0	0	1	2	2	1	2	2	2	2	2	0	0	0
108502207	2	3509502	0	2	60	3	1	1985	1	0	1	4	1	2	2	2	1	2	2	0	0	0	0	0			2	0	0	0	2	0	0	0	0	0	0	2	1	2	2	2	2	1	2	2	0	0	0
108502337	2	3547809	0	2	47	2	1	1999	1	0	1	3	2	2	2	2	2	2	1	3	0	0	0	0			0	0	0	0	0	0	2	0	0	0	0	2	2	2	1	2	2	2	2	2	0	0	0
108501042	1	2111300	1	1	63	3	1	1990	1	0	1	2	1	1	1	2	2	2	2	0	0	0	0	0			3	3	3	0	0	0	0	0	0	0	0	2	1	2	1	2	2	2	2	2	0	0	0
112220529	2	3525904	0	1	59	3	1	1984	1	0	1	1	1	1	2	1	1	2	2	0	0	0	0	0			3	3	0	3	1	0	0	0	0	0	0	2	2	2	2	2	2	2	2	2	0	0	0
112222105	1	2111300	1	1	37	2	1	2011	1	0	1	3	1	2	1	1	1	2	2	0	0	0	0	0			3	0	3	3	1	0	0	0	0	0	0	1	2	2	1	2	2	2	2	2	0	0	0
108502235	2	3543402	0	2	56	3	1	1989	1	0	1	2	1	2	2	2	2	1	2	0	0	0	0	0			2	0	0	0	0	3	0	0	0	0	0	1	2	2	1	2	2	2	1	2	0	0	0
108503820	2	3506003	0	1	65	3	1	1982	2	1	1	2	1	2	1	1	2	2	1	3	0	0	0	0			2	0	2	2	0	0	2	0	0	0	0	1	2	2	1	2	2	2	2	2	0	0	0
108500423	1	2111300	1	1	44	2	1	2004	1	0	1	2	1	2	2	2	2	2	1	3	0	0	0	0			3	0	0	0	0	0	3	0	0	0	0	1	2	2	1	2	2	2	2	2	0	0	0
112220570	2	3509502	0	1	55	3	1	1993	1	0	1	4	1	2	2	2	2	2	2	0	0	0	0	0			1	0	0	0	0	0	0	0	0	0	0	0	0	0	0	0	0	0	0	0	0	0	0
116736613	1	2211001	0	2	35	2	1	2010	1	0	1	2	2	1	2	2	2	2	2	0	0	0	0	0			0	1	0	0	0	0	0	0	0	0	0	0	0	0	0	0	0	0	0	0	0	0	0
108503976	2	3550308	1	2	64	3	1	1980	1	0	1	1	1	2	2	2	2	1	2	0	0	0	0	0			1	0	0	0	0	1	0	0	0	0	0	0	0	0	0	0	0	0	0	0	0	0	0
108501627	2	3524204	0	1	25	1	1	2018	1	0	1	3	1	2	2	2	2	2	1	4	0	0	0	0			1	0	0	0	0	0	3	0	0	0	0	2	1	2	1	2	2	2	2	2	0	0	0
108503844	2	3548708	0	1	63	3	1	1983	1	0	1	3	2	1	1	1	2	2	2	0	0	0	0	0			0	2	2	2	0	0	0	0	0	0	0	2	1	2	2	2	2	2	2	2	0	0	0
112221426	1	2208403	0	1	35	2	1	2012	1	0	1	4	1	1	2	1	1	2	2	0	0	0	0	0			1	1	0	1	1	0	0	0	0	0	0	0	0	0	0	0	0	0	0	0	0	0	0
108502476	2	3538709	0	2	37	2	1	2009	1	0	1	3	1	1	2	2	2	2	2	0	0	0	0	0			3	2	0	0	0	0	0	0	0	0	0	2	1	2	2	2	2	2	2	2	0	0	0
108501998	2	3550308	1	2	29	1	1	2019	1	0	1	4	1	2	2	2	2	2	1	4	0	0	0	0			3	0	0	0	0	0	1	0	0	0	0	1	2	2	2	2	2	2	2	2	0	0	0
116736624	1	2105302	0	2	36	2	1	2011	1	0	1	3	1	2	2	2	1	2	2	0	0	0	0	0			3	0	0	0	3	0	0	0	0	0	0	1	1	2	2	2	2	1	2	2	0	0	0
108501673	2	3529302	0	1	26	1	1	2019	1	0	1	4	1	2	1	1	2	1	2	0	0	0	0	0			3	0	3	3	0	1	0	0	0	0	0	2	1	2	1	2	2	2	1	2	0	0	0
108502367	2	3509502	0	2	44	2	1	2001	1	0	1	3	1	2	1	1	1	1	1	42	0	0	0	0			3	0	3	3	1	2	1	0	0	0	0	1	2	2	1	2	2	2	1	2	0	0	0
108502649	2	3530300	0	1	51	3	1	1994	1	0	1	4	1	2	2	2	2	2	2	0	0	0	0	0			2	0	0	0	0	0	0	0	0	0	0	1	2	2	1	2	2	2	2	2	0	0	0
108503283	2	3550308	1	1	57	3	1	1987	1	0	1	3	1	2	2	2	2	1	2	0	0	0	0	0			3	0	0	0	0	3	0	0	0	0	0	2	2	2	1	2	2	2	1	2	0	0	0
112221731	1	3205200	0	2	35	2	1	2011	1	0	1	3	1	2	2	2	2	2	1	4	98	0	0	0			3	0	0	0	0	0	1	1	0	0	0	1	2	2	2	2	2	2	2	2	0	0	0
108502245	2	3531308	0	2	54	3	1	1991	1	0	1	4	1	1	2	2	2	1	1	24	0	0	0	0			2	3	0	0	0	3	2	0	0	0	0	1	2	2	1	2	2	2	2	2	0	0	0
108501235	2	3501608	0	2	30	1	1	2017	1	0	1	3	2	2	2	2	2	2	1	4	0	0	0	0			0	0	0	0	0	0	3	0	0	0	0	2	2	2	1	2	2	2	1	2	0	0	0
108499489	1	2211001	0	1	36	2	1	2008	1	0	1	3	1	2	2	2	2	1	2	0	0	0	0	0			3	0	0	0	0	1	0	0	0	0	0	1	1	2	1	2	2	2	2	2	0	0	0
112220015	2	3548500	0	2	28	1	1	2017	1	0	1	4	2	2	2	2	2	2	1	4	0	0	0	0			0	0	0	0	0	0	3	0	0	0	0	2	2	2	2	2	2	2	2	2	0	0	0
108500046	1	2111300	1	2	40	2	1	2006	1	0	1	2	1	1	2	2	1	2	2	0	0	0	0	0			2	2	0	0	2	0	0	0	0	0	0	2	1	2	1	1	2	2	2	2	0	0	0
116736606	1	2110302	0	1	29	1	1	2018	1	0	2	3	1	2	1	2	2	2	2	0	0	0	0	0			1	0	1	0	0	0	0	0	0	0	0	0	0	0	0	0	0	0	0	0	0	0	0
108503379	2	3550308	1	1	43	2	1	2001	1	0	1	2	1	2	2	2	1	1	2	0	0	0	0	0			3	0	0	0	3	1	0	0	0	0	0	1	1	2	2	2	2	2	2	1	21	0	0
108501244	2	3543402	0	2	29	1	1	2016	1	0	1	4	1	2	2	2	2	2	2	0	0	0	0	0			3	0	0	0	0	0	0	0	0	0	0	1	2	2	2	2	2	2	2	2	0	0	0
108498389	1	2211001	0	2	32	1	1	2014	1	0	1	2	1	2	1	1	2	1	2	0	0	0	0	0			3	0	3	2	0	1	0	0	0	0	0	1	1	2	1	2	2	2	2	2	0	0	0
108503374	2	3550308	1	1	58	3	1	1987	1	0	1	4	2	1	2	2	2	1	2	0	0	0	0	0			0	2	0	0	0	1	0	0	0	0	0	2	2	2	2	1	2	2	2	2	0	0	0
108503950	2	3550308	1	2	67	3	1	1977	1	0	1	1	2	2	2	2	1	2	2	0	0	0	0	0			0	0	0	0	1	0	0	0	0	0	0	0	0	0	0	0	0	0	0	0	0	0	0
108498478	1	2100600	0	2	28	1	1	2018	1	0	1	3	1	2	2	1	2	2	2	0	0	0	0	0			1	0	0	1	0	0	0	0	0	0	0	0	0	0	0	0	0	0	0	0	0	0	0
108501867	2	3550308	1	2	32	1	1	2015	1	0	1	3	1	1	2	2	2	1	1	33	0	0	0	0			3	2	0	0	0	1	2	0	0	0	0	1	2	2	2	1	2	2	2	2	0	0	0
108501069	1	2111300	1	1	73	3	1	1973	1	0	1	1	1	1	2	2	2	2	2	0	0	0	0	0			1	1	0	0	0	0	0	0	0	0	0	0	0	0	0	0	0	0	0	0	0	0	0
112221325	1	2100055	0	2	33	1	1	2014	1	0	1	2	1	1	1	1	1	2	2	0	0	0	0	0			3	2	3	3	2	0	0	0	0	0	0	1	2	2	2	2	2	2	2	2	0	0	0
108499687	1	2211001	0	1	39	2	1	2008	1	0	1	1	1	2	2	2	2	2	1	36	0	0	0	0			3	0	0	0	0	0	3	0	0	0	0	1	1	2	1	2	2	2	1	2	0	0	0
116736626	1	2109908	0	2	36	2	1	2012	1	0	1	3	1	1	1	1	2	2	2	0	0	0	0	0			3	2	3	2	0	0	0	0	0	0	0	2	1	2	2	2	2	2	2	2	0	0	0
116736977	1	2203909	0	1	57	3	1	1988	1	0	1	2	1	2	2	1	1	2	2	0	0	0	0	0			3	0	0	3	3	0	0	0	0	0	0	1	1	1	1	1	2	2	1	2	0	0	0
108499859	1	2211001	0	1	36	2	1	2019	1	0	1	4	1	2	2	2	2	2	2	0	0	0	0	0			1	0	0	0	0	0	0	0	0	0	0	0	0	0	0	0	0	0	0	0	0	0	0
108499177	1	2111300	1	1	32	1	1	2013	1	0	1	2	1	2	2	2	2	2	2	0	0	0	0	0			3	0	0	0	0	0	0	0	0	0	0	1	1	2	1	2	2	2	2	2	0	0	0
116736681	1	1721208	0	2	49	2	1	2010	1	0	1	4	1	2	1	1	2	2	1	3	0	0	0	0			3	0	1	1	0	0	1	0	0	0	0	1	2	2	2	2	2	2	2	2	0	0	0
108500012	1	2111300	1	2	54	3	1	1992	1	0	1	4	1	2	2	2	2	2	1	3	0	0	0	0			1	0	0	0	0	0	1	0	0	0	0	0	0	0	0	0	0	0	0	0	0	0	0
108500058	1	2111300	1	2	37	2	1	2015	1	0	2	3	1	2	2	2	2	1	1	20	0	0	0	0			3	0	0	0	0	1	1	0	0	0	0	1	2	2	2	2	2	2	2	2	0	0	0
108502658	2	3541406	0	1	50	2	1	1995	1	0	1	3	1	2	2	2	1	1	2	0	0	0	0	0			3	0	0	0	1	2	0	0	0	0	0	1	2	2	1	2	2	2	1	2	0	0	0
116736740	1	2211001	0	1	37	2	1	2012	1	0	1	3	1	2	1	1	1	2	2	0	0	0	0	0			3	0	3	3	1	0	0	0	0	0	0	2	1	2	1	2	2	2	2	2	0	0	0
112221376	1	2211001	0	2	33	1	1	2016	1	0	1	3	2	2	2	2	1	1	1	3	0	0	0	0			0	0	0	0	3	2	3	0	0	0	0	2	2	2	2	2	2	1	1	1	3	0	0
108502107	2	3550308	1	1	29	1	1	2014	1	0	1	4	1	1	1	1	2	2	2	0	0	0	0	0			3	3	3	2	0	0	0	0	0	0	0	1	1	1	1	2	2	2	2	2	0	0	0
108499934	1	2111300	1	2	46	2	1	1998	1	0	1	3	1	2	2	2	1	1	2	0	0	0	0	0			3	0	0	0	2	2	0	0	0	0	0	1	2	2	2	2	2	2	2	2	0	0	0
112221073	2	3541406	0	1	73	3	1	1975	1	0	1	3	2	2	1	2	2	2	2	0	0	0	0	0			0	0	2	0	0	0	0	0	0	0	0	1	1	2	1	1	2	2	2	2	0	0	0
118692378	1	2111300	1	2	59	3	1	1985	1	0	1	3	1	2	2	1	2	2	2	0	0	0	0	0			3	0	0	3	0	0	0	0	0	0	0	1	1	1	2	2	2	2	2	2	0	0	0
108500239	1	2111300	1	1	54	3	1	1993	1	0	1	3	1	2	1	1	2	2	2	0	0	0	0	0			3	0	3	3	0	0	0	0	0	0	0	1	1	2	2	2	2	1	2	2	0	0	0
108504201	2	3550308	1	1	64	3	1	1982	1	0	1	1	1	1	1	2	1	1	2	0	0	0	0	0			3	3	3	0	1	1	0	0	0	0	0	1	2	2	1	2	2	2	2	2	0	0	0
108503323	2	3550308	1	1	52	3	1	1992	1	0	1	3	1	2	1	1	2	1	2	0	0	0	0	0			3	0	3	3	0	1	0	0	0	0	0	1	2	2	1	2	2	2	2	2	0	0	0
112221787	1	2211001	0	1	36	2	1	2010	1	0	1	3	2	2	1	2	2	2	2	0	0	0	0	0			0	0	1	0	0	0	0	0	0	0	0	0	0	0	0	0	0	0	0	0	0	0	0
108501011	1	2111300	1	1	65	3	1	1990	1	0	1	2	1	1	1	1	2	2	2	0	0	0	0	0			3	1	1	1	0	0	0	0	0	0	0	1	1	1	2	2	2	2	2	2	0	0	0
112221938	1	1600303	0	1	35	2	1	2012	1	0	1	3	1	1	1	1	2	2	2	0	0	0	0	0			3	3	3	3	0	0	0	0	0	0	0	1	1	1	1	2	2	2	2	2	0	0	0
108502006	2	3550308	1	2	30	1	1	2019	1	0	2	3	1	1	2	2	2	2	2	0	0	0	0	0			3	3	0	0	0	0	0	0	0	0	0	2	1	2	2	2	2	2	2	2	0	0	0
112221221	2	3550308	1	1	74	3	1	1973	1	0	1	2	1	1	1	2	2	2	2	0	0	0	0	0			2	2	3	0	0	0	0	0	0	0	0	2	2	2	1	1	2	2	2	2	0	0	0
108503981	2	3550308	1	2	65	3	1	1979	1	0	1	4	2	2	2	2	2	2	1	4	0	0	0	0			0	0	0	0	0	0	1	0	0	0	0	0	0	0	0	0	0	0	0	0	0	0	0
108503996	2	3550308	1	2	62	3	1	1982	2	1	1	3	1	2	1	1	2	1	2	0	0	0	0	0			2	0	2	2	0	2	0	0	0	0	0	1	2	2	1	2	2	2	1	2	0	0	0
108502993	2	3550308	1	2	55	3	1	1991	1	0	1	3	1	2	2	2	2	2	2	0	0	0	0	0			3	0	0	0	0	0	0	0	0	0	0	1	1	2	2	2	2	1	2	2	0	0	0
108503803	2	3509502	0	1	64	3	1	1980	1	0	1	1	1	2	2	2	2	1	2	0	0	0	0	0			3	0	0	0	0	1	0	0	0	0	0	1	2	2	2	2	2	2	2	2	0	0	0
112219991	2	3549904	0	2	29	1	1	2016	1	0	1	3	1	2	2	2	2	2	1	4	0	0	0	0			1	0	0	0	0	0	1	0	0	0	0	0	0	0	0	0	0	0	0	0	0	0	0
108503329	2	3550308	1	1	51	3	1	1992	1	0	1	4	2	1	2	2	1	1	2	0	0	0	0	0			0	3	0	0	3	3	0	0	0	0	0	2	2	2	2	1	2	2	2	2	0	0	0
108500094	1	2111300	1	2	36	2	1	2013	1	0	1	3	1	2	2	1	2	2	1	13	0	0	0	0			1	0	0	1	0	0	3	0	0	0	0	2	2	2	1	2	2	2	2	2	0	0	0
108498495	1	2211001	0	2	34	1	1	2011	1	0	1	1	1	2	1	1	2	2	2	0	0	0	0	0			1	0	1	1	0	0	0	0	0	0	0	0	0	0	0	0	0	0	0	0	0	0	0
108501460	2	3540606	0	1	35	2	1	2012	1	0	1	3	1	1	1	1	1	2	2	0	0	0	0	0			3	3	3	3	2	0	0	0	0	0	0	1	1	2	1	2	2	2	2	2	0	0	0
108500896	1	2111300	1	2	61	3	1	1983	1	0	2	4	1	2	1	1	2	2	2	0	0	0	0	0			3	0	3	3	0	0	0	0	0	0	0	1	1	2	1	2	2	2	2	2	0	0	0
108499569	1	2109106	0	1	39	2	1	2006	1	0	2	3	1	1	2	2	2	2	2	0	0	0	0	0			3	2	0	0	0	0	0	0	0	0	0	1	1	2	2	2	2	2	2	2	0	0	0
108500281	1	2111300	1	1	58	3	1	1992	1	0	2	3	2	2	1	1	1	2	2	0	0	0	0	0			0	0	3	3	3	0	0	0	0	0	0	2	1	2	1	2	2	2	2	2	0	0	0
108500130	1	2111300	1	2	41	2	1	2005	1	0	1	4	1	2	2	2	1	2	2	0	0	0	0	0			3	0	0	0	2	0	0	0	0	0	0	1	1	2	2	2	2	1	2	2	0	0	0
108503782	2	3551702	0	1	69	3	1	1979	1	0	1	3	1	2	1	1	2	1	1	4	0	0	0	0			3	0	3	3	0	3	1	0	0	0	0	1	1	2	1	2	2	2	2	2	0	0	0
112222348	1	2211001	0	1	66	3	1	1982	1	0	1	4	1	2	1	2	2	1	1	7	0	0	0	0			3	0	2	0	0	1	1	0	0	0	0	1	2	2	1	2	2	2	2	2	0	0	0
108498797	1	2111300	1	2	32	1	1	2012	1	0	1	3	1	2	2	1	2	1	2	0	0	0	0	0			3	0	0	1	0	1	0	0	0	0	0	1	1	2	1	1	2	2	2	2	0	0	0
108501471	2	3509502	0	1	33	1	1	2012	1	0	1	4	1	1	1	1	1	2	2	0	0	0	0	0			3	3	3	3	3	0	0	0	0	0	0	1	1	2	1	2	2	2	2	2	0	0	0
108503238	2	3550308	1	2	36	2	1	2013	1	0	1	3	1	2	1	1	2	2	1	42	0	0	0	0			2	0	3	1	0	0	1	0	0	0	0	2	1	2	2	2	2	2	2	2	0	0	0
108501958	2	3550308	1	2	29	1	1	2018	1	0	1	3	1	2	1	1	2	2	1	3	0	0	0	0			3	0	3	3	0	0	3	0	0	0	0	2	1	2	1	2	2	2	2	2	0	0	0
112220590	2	3509502	0	1	50	2	1	1997	1	0	1	3	2	2	2	2	2	2	1	18	0	0	0	0			0	0	0	0	0	0	2	0	0	0	0	1	1	2	2	2	2	2	2	2	0	0	0
108501697	2	2927408	0	1	29	1	1	2016	1	0	1	3	2	2	2	2	2	1	1	3	0	0	0	0			0	0	0	0	0	3	3	0	0	0	0	2	2	2	1	2	2	2	2	2	0	0	0
108498654	1	2111201	0	1	32	1	1	2018	1	0	1	3	2	2	2	2	2	2	1	3	0	0	0	0			0	0	0	0	0	0	1	0	0	0	0	0	0	0	0	0	0	0	0	0	0	0	0
108501794	2	3550308	1	2	32	1	1	2013	1	0	1	2	1	2	2	2	2	2	2	0	0	0	0	0			2	0	0	0	0	0	0	0	0	0	0	1	1	2	1	2	2	2	2	2	0	0	0
112221468	1	2109502	0	1	29	1	1	2016	1	0	1	4	1	2	2	1	1	2	2	0	0	0	0	0			1	0	0	1	1	0	0	0	0	0	0	0	0	0	0	0	0	0	0	0	0	0	0
108503136	2	3550308	1	2	54	3	1	2006	1	0	1	3	1	2	2	2	2	2	2	0	0	0	0	0			1	0	0	0	0	0	0	0	0	0	0	0	0	0	0	0	0	0	0	0	0	0	0
112220041	2	3509502	0	2	28	1	1	2018	1	0	1	3	1	1	2	2	2	1	2	0	0	0	0	0			1	1	0	0	0	1	0	0	0	0	0	0	0	0	0	0	0	0	0	0	0	0	0
108503892	2	3509502	0	1	65	3	1	1990	1	0	1	2	1	2	2	1	2	2	2	0	0	0	0	0			3	0	0	3	0	0	0	0	0	0	0	1	1	1	2	2	2	2	2	2	0	0	0
108501091	1	2111300	1	1	61	3	1	1984	1	0	2	1	1	2	1	2	2	2	2	0	0	0	0	0			3	0	3	0	0	0	0	0	0	0	0	2	1	2	2	2	2	2	2	2	0	0	0
112221809	1	2202208	0	1	35	2	1	2011	1	0	1	4	1	1	1	2	1	1	2	0	0	0	0	0			3	3	3	0	2	1	0	0	0	0	0	2	1	1	1	2	2	2	2	2	0	0	0
108503355	2	3550308	1	1	45	2	1	1999	1	0	1	3	1	2	2	2	2	2	1	4	0	0	0	0			2	0	0	0	0	0	2	0	0	0	0	2	1	2	1	2	2	2	2	2	0	0	0
108499296	1	2101400	0	2	42	2	1	2003	1	0	2	1	1	1	1	1	1	2	1	4	0	0	0	0			3	2	3	2	2	0	3	0	0	0	0	1	1	2	1	1	2	2	2	2	0	0	0
108504212	2	3550308	1	1	65	3	1	1983	1	0	1	1	1	2	2	2	1	1	2	0	0	0	0	0			1	0	0	0	1	1	0	0	0	0	0	0	0	0	0	0	0	0	0	0	0	0	0
112220392	2	3547304	0	2	54	3	1	1990	1	0	1	2	2	2	1	2	1	2	2	0	0	0	0	0			0	0	3	0	1	0	0	0	0	0	0	1	2	2	2	2	2	2	2	1	20	0	0
108502177	2	3550308	1	1	27	1	1	2019	1	0	1	3	1	2	1	1	2	2	2	0	0	0	0	0			1	0	1	1	0	0	0	0	0	0	0	0	0	0	0	0	0	0	0	0	0	0	0
112221295	1	2111201	0	2	31	1	1	2014	1	0	1	3	1	1	1	2	2	2	2	0	0	0	0	0			3	3	3	0	0	0	0	0	0	0	0	1	1	1	1	2	2	2	2	2	0	0	0
108501060	1	2111300	1	1	69	3	1	1983	1	0	1	3	1	1	1	1	2	2	2	0	0	0	0	0			1	1	3	1	0	0	0	0	0	0	0	2	1	1	2	2	2	2	2	2	0	0	0
108503344	2	3550308	1	1	48	2	1	1996	1	0	1	4	1	2	2	2	2	1	2	0	0	0	0	0			3	0	0	0	0	1	0	0	0	0	0	1	2	2	2	2	2	2	2	2	0	0	0
108502070	2	3550308	1	1	32	1	1	2013	1	0	1	4	1	2	2	2	1	2	2	0	0	0	0	0			2	0	0	0	2	0	0	0	0	0	0	2	1	2	2	2	2	2	2	1	9	0	0
112221799	1	2211001	0	1	38	2	1	2007	1	0	1	2	2	1	2	2	2	1	2	0	0	0	0	0			0	3	0	0	0	2	0	0	0	0	0	2	2	2	1	2	2	2	2	2	0	0	0
108502123	2	3550308	1	1	32	1	1	2014	1	0	1	3	2	1	2	2	2	2	2	0	0	0	0	0			0	2	0	0	0	0	0	0	0	0	0	2	2	2	1	1	2	2	2	2	0	0	0
108500437	1	2111300	1	1	43	2	1	2012	1	0	1	3	2	2	2	2	1	2	1	3	0	0	0	0			0	0	0	0	3	0	3	0	0	0	0	2	2	2	1	2	2	2	2	1	3	0	0
112221160	2	3550308	1	2	71	3	1	1975	1	0	1	3	1	2	2	2	1	1	2	0	0	0	0	0			3	0	0	0	1	1	0	0	0	0	0	1	1	2	1	2	2	2	2	2	0	0	0
112221653	1	2111300	1	1	34	1	1	2014	1	0	2	4	1	2	1	1	2	1	2	0	0	0	0	0			3	0	3	3	0	1	0	0	0	0	0	2	2	2	1	2	2	2	2	2	0	0	0
108501281	2	3543402	0	2	30	1	1	2017	1	0	1	3	2	2	2	2	2	2	1	4	0	0	0	0			0	0	0	0	0	0	1	0	0	0	0	0	0	0	0	0	0	0	0	0	0	0	0
108504067	2	3550308	1	1	79	3	1	1970	1	0	1	3	1	2	2	2	2	2	1	18	0	0	0	0			3	0	0	0	0	0	1	0	0	0	0	1	1	2	2	2	2	2	2	2	0	0	0
108499748	1	2103307	0	1	42	2	1	2004	2	1	2	3	1	2	1	2	2	1	2	0	0	0	0	0			3	0	1	0	0	3	0	0	0	0	0	1	1	2	2	1	2	2	1	2	0	0	0
108499395	1	2100055	0	2	44	2	1	2003	1	0	1	3	1	2	1	1	2	2	2	0	0	0	0	0			3	0	3	3	0	0	0	0	0	0	0	1	2	2	1	2	2	2	2	2	0	0	0
108498990	1	2111300	1	2	27	1	1	2019	1	0	1	2	1	2	2	2	2	1	2	0	0	0	0	0			3	0	0	0	0	3	0	0	0	0	0	2	1	1	2	2	2	2	1	2	0	0	0
108499537	1	2100055	0	1	35	2	1	2009	1	0	1	3	1	2	1	1	1	2	2	0	0	0	0	0			3	0	3	3	1	0	0	0	0	0	0	2	1	2	1	2	2	2	2	2	0	0	0
112221927	1	1702109	0	1	42	2	1	2005	1	0	1	4	1	1	1	2	2	2	2	0	0	0	0	0			2	2	3	0	0	0	0	0	0	0	0	1	1	2	1	2	2	2	2	2	0	0	0
108501623	2	3549805	0	1	27	1	1	2018	1	0	1	4	1	2	1	2	2	2	2	0	0	0	0	0			3	0	3	0	0	0	0	0	0	0	0	2	2	2	1	2	2	2	2	2	0	0	0
108502694	2	3548500	0	1	54	3	1	1998	1	0	1	4	1	2	1	2	1	1	2	0	0	0	0	0			3	0	3	0	1	2	0	0	0	0	0	1	2	2	1	2	2	2	2	2	0	0	0
108499984	1	2111300	1	2	49	2	1	1996	1	0	1	4	1	1	2	1	2	2	2	0	0	0	0	0			2	2	0	2	0	0	0	0	0	0	0	1	2	1	2	2	2	2	2	2	0	0	0
108499674	1	2105302	0	1	37	2	1	2008	1	0	1	4	1	1	1	1	1	1	2	0	0	0	0	0			2	2	2	3	2	2	0	0	0	0	0	1	2	2	1	2	2	2	1	2	0	0	0
112221228	2	3550308	1	1	72	3	1	1974	1	0	1	4	1	2	1	2	2	2	2	0	0	0	0	0			2	0	2	0	0	0	0	0	0	0	0	1	1	2	1	2	2	2	2	2	0	0	0
116736779	1	2211001	0	1	36	2	1	2008	1	0	1	2	1	1	1	1	2	2	2	0	0	0	0	0			3	1	3	2	0	0	0	0	0	0	0	1	2	1	1	2	2	1	2	2	0	0	0
108501544	2	3549805	0	1	28	1	1	2015	1	0	1	3	1	1	1	1	2	2	2	0	0	0	0	0			3	2	2	3	0	0	0	0	0	0	0	1	1	2	1	2	2	2	2	2	0	0	0
108499520	1	2211001	0	1	43	2	1	2002	1	0	1	4	1	1	1	1	1	1	2	0	0	0	0	0			3	2	2	3	3	1	0	0	0	0	0	1	2	2	1	2	1	2	2	2	0	0	0
108503054	2	3550308	1	2	46	2	1	1997	1	0	1	3	1	2	2	2	2	1	1	4	0	0	0	0			3	0	0	0	0	3	3	0	0	0	0	1	2	2	1	2	2	2	2	2	0	0	0
112221105	2	3550209	0	1	66	3	1	1980	1	0	1	2	1	2	2	2	2	2	2	0	0	0	0	0			3	0	0	0	0	0	0	0	0	0	0	1	2	2	2	2	2	2	2	2	0	0	0
108502928	2	3525904	0	1	40	2	1	2016	1	0	1	3	1	2	1	1	2	2	2	0	0	0	0	0			3	0	3	3	0	0	0	0	0	0	0	2	1	2	1	2	2	2	2	2	0	0	0
108500178	1	2111300	1	2	37	2	1	2010	1	0	1	2	2	2	2	2	2	2	1	17	0	0	0	0			0	0	0	0	0	0	2	0	0	0	0	2	2	2	2	2	2	1	2	2	0	0	0
108501289	2	2800308	0	2	26	1	1	2018	1	0	1	3	2	2	2	2	2	1	1	3	4	0	0	0			0	0	0	0	0	1	1	1	0	0	0	0	0	0	0	0	0	0	0	0	0	0	0
112221534	1	2111300	1	2	34	1	1	2009	1	0	1	1	1	2	2	2	2	2	2	0	0	0	0	0			3	0	0	0	0	0	0	0	0	0	0	2	1	2	1	2	2	2	2	2	0	0	0
108498629	1	2108603	0	1	27	1	1	2019	1	0	1	4	1	2	2	1	2	2	2	0	0	0	0	0			1	0	0	1	0	0	0	0	0	0	0	0	0	0	0	0	0	0	0	0	0	0	0
108501973	2	3550308	1	2	27	1	1	2018	1	0	1	3	1	1	2	2	2	2	2	0	0	0	0	0			2	3	0	0	0	0	0	0	0	0	0	2	1	2	2	1	2	2	2	2	0	0	0
108499359	1	2114007	0	2	45	2	1	2008	1	0	1	2	1	2	2	2	2	2	1	4	16	0	0	0			3	0	0	0	0	0	1	3	0	0	0	2	1	2	2	2	2	2	2	2	0	0	0
108504132	2	3550308	1	1	74	3	1	1976	2	1	2	3	1	2	2	2	2	2	2	0	0	0	0	0			2	0	0	0	0	0	0	0	0	0	0	1	2	2	2	2	2	2	2	2	0	0	0
108503650	2	3548500	0	1	73	3	1	1973	1	0	1	4	1	2	1	1	1	2	2	0	0	0	0	0			2	0	2	2	2	0	0	0	0	0	0	1	2	2	2	2	2	2	2	2	0	0	0
108498792	1	2111300	1	2	32	1	1	2016	1	0	1	2	2	1	2	2	2	1	2	0	0	0	0	0			0	3	0	0	0	2	0	0	0	0	0	2	1	1	1	2	2	2	2	2	0	0	0
108501860	2	3550308	1	2	29	1	1	2015	1	0	1	1	1	2	2	2	2	1	2	0	0	0	0	0			3	0	0	0	0	1	0	0	0	0	0	1	2	2	2	2	2	2	2	2	0	0	0
108501495	2	3548500	0	1	30	1	1	2014	1	0	1	4	1	1	2	1	1	2	2	0	0	0	0	0			3	3	0	3	1	0	0	0	0	0	0	2	1	2	1	2	2	2	2	2	0	0	0
112221408	1	2211001	0	1	34	1	1	2013	1	0	1	1	1	1	2	2	2	2	2	0	0	0	0	0			3	3	0	0	0	0	0	0	0	0	0	2	1	2	2	2	2	2	2	2	0	0	0
108502686	2	3543402	0	1	48	2	1	1997	1	0	2	4	2	2	2	2	1	1	2	0	0	0	0	0			0	0	0	0	1	1	0	0	0	0	0	0	0	0	0	0	0	0	0	0	0	0	0
108503881	2	3543402	0	1	60	3	1	1987	1	0	1	3	1	2	2	2	1	2	2	0	0	0	0	0			2	0	0	0	2	0	0	0	0	0	0	1	1	1	2	2	2	2	2	2	0	0	0
108500206	1	2111300	1	1	50	2	1	1997	1	0	2	1	1	2	2	1	1	1	2	0	0	0	0	0			1	0	0	1	1	3	0	0	0	0	0	2	2	2	2	2	2	2	1	2	0	0	0
112220552	2	3543402	0	1	55	3	1	1990	1	0	1	3	1	2	2	1	2	1	2	0	0	0	0	0			1	0	0	1	0	1	0	0	0	0	0	0	0	0	0	0	0	0	0	0	0	0	0
112221191	2	3550308	1	2	60	3	1	1984	1	0	1	3	1	2	2	2	2	1	2	0	0	0	0	0			2	0	0	0	0	2	0	0	0	0	0	2	1	2	2	2	2	2	2	2	0	0	0
116736571	1	2211001	0	1	32	1	1	2013	1	0	1	3	1	1	1	1	1	2	2	0	0	0	0	0			3	3	3	2	2	0	0	0	0	0	0	2	1	2	1	2	2	2	2	2	0	0	0
108500020	1	2111300	1	2	51	3	1	1994	1	0	1	3	2	1	2	2	2	1	1	5	0	0	0	0			0	3	0	0	0	3	3	0	0	0	0	2	2	2	2	1	2	2	2	2	0	0	0
108499810	1	2211001	0	1	42	2	1	2003	1	0	1	2	1	1	2	2	2	1	2	0	0	0	0	0			3	3	0	0	0	2	0	0	0	0	0	2	1	1	2	1	2	2	1	2	0	0	0
108500543	1	2111300	1	1	37	2	1	2019	1	0	1	3	1	2	2	1	2	2	2	0	0	0	0	0			3	0	0	1	0	0	0	0	0	0	0	1	1	1	2	2	2	1	2	2	0	0	0
112221689	1	2111300	1	1	28	1	1	2019	1	0	1	3	1	2	2	1	2	2	2	0	0	0	0	0			1	0	0	1	0	0	0	0	0	0	0	0	0	0	0	0	0	0	0	0	0	0	0
108503836	2	3541505	0	1	66	3	1	1979	1	0	1	2	1	1	1	1	2	2	1	9	0	0	0	0			2	3	2	2	0	0	1	0	0	0	0	1	2	2	1	2	2	2	2	2	0	0	0
108498876	1	2111300	1	2	29	1	1	2013	1	0	1	2	1	2	1	1	2	1	1	12	0	0	0	0			3	0	3	3	0	1	1	0	0	0	0	1	1	1	1	2	2	2	2	2	0	0	0
108503852	2	3543402	0	1	61	3	1	1983	1	0	1	3	1	1	2	2	1	2	2	0	0	0	0	0			2	2	0	0	3	0	0	0	0	0	0	1	2	2	2	2	2	2	2	2	0	0	0
108502972	2	3550308	1	2	56	3	1	1988	1	0	1	1	1	2	2	2	2	1	2	0	0	0	0	0			1	0	0	0	0	2	0	0	0	0	0	2	2	2	2	2	2	2	1	2	0	0	0
108502853	2	3507506	0	1	35	2	1	2009	1	0	1	1	1	2	1	2	1	1	2	0	0	0	0	0			1	0	1	0	1	1	0	0	0	0	0	0	0	0	0	0	0	0	0	0	0	0	0
108501599	2	3552205	0	1	28	1	1	2017	1	0	1	3	1	1	1	1	2	2	2	0	0	0	0	0			1	1	1	1	0	0	0	0	0	0	0	0	0	0	0	0	0	0	0	0	0	0	0
108498578	1	2211001	0	1	33	1	1	2011	1	0	2	3	1	1	2	1	2	2	2	0	0	0	0	0			3	2	0	2	0	0	0	0	0	0	0	1	1	2	2	2	2	2	2	2	0	0	0
116736536	1	2105302	0	2	34	1	1	2013	1	0	1	2	2	1	2	2	1	1	2	0	0	0	0	0			0	2	0	0	2	2	0	0	0	0	0	2	2	2	2	1	2	2	1	2	0	0	0
108499002	1	2111300	1	2	33	1	1	2019	1	0	1	1	2	2	2	2	2	2	1	19	0	0	0	0			0	0	0	0	0	0	1	0	0	0	0	0	0	0	0	0	0	0	0	0	0	0	0
108502691	2	3503208	0	1	47	2	1	1997	1	0	1	3	1	2	2	2	2	2	1	4	0	0	0	0			3	0	0	0	0	0	2	0	0	0	0	1	1	1	1	2	2	2	1	2	0	0	0
108502362	2	3548500	0	2	43	2	1	2001	1	0	1	3	1	2	1	1	2	2	2	0	0	0	0	0			2	0	2	2	0	0	0	0	0	0	0	1	1	2	1	2	2	2	2	2	0	0	0
108501577	2	2408102	0	1	30	1	1	2015	1	0	1	3	1	1	2	2	2	2	1	20	0	0	0	0			1	1	0	0	0	0	1	0	0	0	0	0	0	0	0	0	0	0	0	0	0	0	0
108500084	1	2111300	1	2	40	2	1	2005	1	0	1	2	1	1	1	1	2	1	2	0	0	0	0	0			3	2	3	2	0	1	0	0	0	0	0	2	1	2	1	2	2	2	2	2	0	0	0
108502259	2	3510609	0	2	53	3	1	1992	1	0	1	3	1	2	2	2	1	2	2	0	0	0	0	0			2	0	0	0	2	0	0	0	0	0	0	2	1	2	2	2	2	1	2	2	0	0	0
108502881	2	3525904	0	1	35	2	1	2011	1	0	1	4	1	2	2	2	2	2	2	0	0	0	0	0			1	0	0	0	0	0	0	0	0	0	0	0	0	0	0	0	0	0	0	0	0	0	0
108503971	2	3550308	1	2	65	3	1	1978	1	0	1	4	2	2	2	2	1	2	1	43	0	0	0	0			0	0	0	0	1	0	1	0	0	0	0	0	0	0	0	0	0	0	0	0	0	0	0
112221560	1	2111300	1	2	32	1	1	2015	2	1	1	3	1	1	2	2	2	2	2	0	0	0	0	0			3	3	0	0	0	0	0	0	0	0	0	2	1	1	1	2	2	2	2	2	0	0	0
112221634	1	2111300	1	1	31	1	1	2014	1	0	1	3	1	2	1	1	2	2	2	0	0	0	0	0			3	0	2	3	0	0	0	0	0	0	0	2	2	1	1	2	2	2	2	2	0	0	0
108501769	2	3550308	1	2	33	1	1	2011	2	1	1	3	1	1	2	2	2	2	2	0	0	0	0	0			2	2	0	0	0	0	0	0	0	0	0	2	1	1	1	1	2	2	2	2	0	0	0
108500119	1	2111300	1	2	55	3	1	1994	1	0	1	3	2	1	2	2	1	2	2	0	0	0	0	0			0	3	0	0	3	0	0	0	0	0	0	2	1	2	1	1	2	2	2	2	0	0	0
108499193	1	2111300	1	1	29	1	1	2018	1	0	1	1	2	1	1	1	2	1	2	0	0	0	0	0			0	3	3	3	0	2	0	0	0	0	0	2	2	2	1	2	2	2	2	2	0	0	0
112221676	1	2111300	1	1	29	1	1	2015	1	0	1	1	2	2	2	2	2	2	1	3	20	0	0	0			0	0	0	0	0	0	3	3	0	0	0	2	2	2	1	2	2	2	2	2	0	0	0
108499950	1	2111300	1	2	57	3	1	1991	1	0	1	4	1	2	2	1	2	2	1	3	0	0	0	0			3	0	0	3	0	0	1	0	0	0	0	2	1	1	2	2	2	2	2	2	0	0	0
108501225	2	3509502	0	2	32	1	1	2016	1	0	1	3	1	2	1	1	2	2	1	3	0	0	0	0			1	0	1	1	0	0	1	0	0	0	0	0	0	0	0	0	0	0	0	0	0	0	0
108503059	2	3550308	1	2	58	3	1	1998	1	0	2	3	2	2	2	2	2	2	1	4	0	0	0	0			0	0	0	0	0	0	1	0	0	0	0	0	0	0	0	0	0	0	0	0	0	0	0
108503812	2	3539301	0	1	68	3	1	1981	1	0	1	3	1	2	2	1	1	2	2	0	0	0	0	0			3	0	0	1	1	0	0	0	0	0	0	1	1	2	2	2	2	2	2	2	0	0	0
112221854	1	2211001	0	1	48	2	1	2009	1	0	1	4	2	2	2	2	2	1	1	18	0	0	0	0			0	0	0	0	0	1	1	0	0	0	0	0	0	0	0	0	0	0	0	0	0	0	0
116736931	1	2101202	0	1	79	3	1	1976	2	1	1	2	1	1	1	1	1	2	2	0	0	0	0	0			1	1	1	1	1	0	0	0	0	0	0	0	0	0	0	0	0	0	0	0	0	0	0
108499214	1	2111300	1	1	27	1	1	2019	1	0	1	3	1	2	2	2	2	2	1	13	0	0	0	0			1	0	0	0	0	0	3	0	0	0	0	2	1	2	2	2	2	2	2	2	0	0	0
112219933	2	3525904	0	2	31	1	1	2012	1	0	1	4	1	1	2	2	2	1	2	0	0	0	0	0			3	3	0	0	0	3	0	0	0	0	0	2	1	2	2	2	2	2	1	1	19	0	0
108502963	2	3550308	1	2	56	3	1	1988	1	0	1	3	1	2	2	2	2	2	2	0	0	0	0	0			2	0	0	0	0	0	0	0	0	0	0	1	2	2	2	2	2	2	2	2	0	0	0
108502216	2	3501608	0	1	57	3	1	1987	1	0	1	3	1	2	2	2	1	2	2	0	0	0	0	0			3	0	0	0	2	0	0	0	0	0	0	1	2	2	1	2	2	2	2	2	0	0	0
108502365	2	3541000	0	2	43	2	1	2003	1	0	1	4	1	2	2	2	1	2	2	0	0	0	0	0			3	0	0	0	3	0	0	0	0	0	0	1	2	2	1	2	2	2	2	2	0	0	0
112222526	1	2111300	1	1	60	3	1	1984	1	0	1	3	1	1	2	2	2	2	2	0	0	0	0	0			3	3	0	0	0	0	0	0	0	0	0	2	2	1	1	2	2	2	2	2	0	0	0
108503505	2	3550308	1	1	36	2	1	2011	2	1	1	4	1	2	2	1	2	1	2	0	0	0	0	0			3	0	0	3	0	3	0	0	0	0	0	1	1	2	1	2	2	2	1	2	0	0	0
108502000	2	3550308	1	2	29	1	1	2015	1	0	1	1	2	2	2	2	2	1	2	0	0	0	0	0			0	0	0	0	0	3	0	0	0	0	0	2	1	2	1	2	2	2	2	2	0	0	0
108498763	1	2105302	0	1	33	1	1	2011	1	0	1	4	1	1	2	1	1	2	1	37	0	0	0	0			2	2	0	2	3	0	2	0	0	0	0	2	1	2	1	2	2	1	2	2	0	0	0
116736731	1	2211001	0	2	47	2	1	1997	1	0	1	1	2	2	2	2	2	2	1	4	0	0	0	0			0	0	0	0	0	0	1	0	0	0	0	0	0	0	0	0	0	0	0	0	0	0	0
108499880	1	2211001	0	1	36	2	1	2007	1	0	1	2	1	2	2	1	1	1	2	0	0	0	0	0			2	0	0	2	2	1	0	0	0	0	0	1	2	2	2	2	2	2	2	2	0	0	0
108498935	1	3550308	0	2	30	1	1	2014	1	0	1	2	1	1	1	2	1	2	2	0	0	0	0	0			3	3	2	0	3	0	0	0	0	0	0	1	1	2	1	2	2	2	2	2	0	0	0
116736584	1	2211001	0	1	26	1	1	2017	1	0	1	3	1	2	2	1	2	2	1	4	0	0	0	0			3	0	0	3	0	0	3	0	0	0	0	1	1	1	1	2	2	2	2	2	0	0	0
108500839	1	2111300	1	2	63	3	1	1982	1	0	1	4	1	2	2	2	2	2	2	0	0	0	0	0			2	0	0	0	0	0	0	0	0	0	0	1	2	2	1	2	2	2	2	2	0	0	0
108500866	1	2111300	1	2	64	3	1	1980	1	0	1	3	1	2	2	2	1	1	1	3	0	0	0	0			3	0	0	0	1	1	1	0	0	0	0	1	2	2	2	2	2	2	2	2	0	0	0
108503486	2	3550308	1	1	35	2	1	2009	1	0	1	2	1	2	1	1	2	2	2	0	0	0	0	0			2	0	2	2	0	0	0	0	0	0	0	1	1	2	1	2	2	2	2	2	0	0	0
108502576	2	3531209	0	1	58	3	1	1987	1	0	1	3	1	2	1	2	2	2	2	0	0	0	0	0			3	0	3	0	0	0	0	0	0	0	0	1	2	2	2	2	2	2	2	1	10	0	0
108504138	2	3550308	1	1	70	3	1	1977	1	0	1	4	2	2	1	1	2	2	2	0	0	0	0	0			0	0	3	3	0	0	0	0	0	0	0	2	2	2	1	2	2	2	2	2	0	0	0
108502315	2	3547809	0	2	45	2	1	1998	1	0	1	4	1	2	2	2	2	1	2	0	0	0	0	0			1	0	0	0	0	1	0	0	0	0	0	0	0	0	0	0	0	0	0	0	0	0	0
108498874	1	2111300	1	2	30	1	1	2016	1	0	1	1	2	2	2	2	2	2	1	4	0	0	0	0			0	0	0	0	0	0	1	0	0	0	0	0	0	0	0	0	0	0	0	0	0	0	0
108503193	2	3550308	1	2	37	2	1	2010	1	0	1	2	1	2	2	1	2	1	2	0	0	0	0	0			3	0	0	3	0	1	0	0	0	0	0	2	1	2	1	2	2	2	2	2	0	0	0
112221948	1	2104503	0	1	38	2	1	2015	1	0	1	3	1	1	1	1	2	2	2	0	0	0	0	0			3	3	1	1	0	0	0	0	0	0	0	2	1	2	2	2	2	2	2	2	0	0	0
108500324	1	2111300	1	1	46	2	1	2001	1	0	2	4	1	2	1	1	2	2	2	0	0	0	0	0			3	0	3	2	0	0	0	0	0	0	0	2	1	2	2	2	2	2	2	2	0	0	0
108503538	2	3550308	1	1	42	2	1	2003	1	0	1	3	1	2	2	2	2	1	1	98	0	0	0	0			1	0	0	0	0	1	1	0	0	0	0	0	0	0	0	0	0	0	0	0	0	0	0
112221850	1	2110104	0	1	55	3	1	1991	2	1	1	4	1	1	1	1	2	2	2	0	0	0	0	0			3	2	1	1	0	0	0	0	0	0	0	1	2	2	2	2	2	2	2	1	19	0	0
118692388	1	2111300	1	2	62	3	1	1983	1	0	1	4	1	2	2	2	1	1	1	98	0	0	0	0			3	0	0	0	1	3	2	0	0	0	0	1	2	2	2	2	2	2	1	2	0	0	0
118692238	1	2105302	0	1	66	3	1	1981	1	0	1	3	1	2	2	2	1	2	1	35	0	0	0	0			1	0	0	0	1	0	1	0	0	0	0	0	0	0	0	0	0	0	0	0	0	0	0
108500035	1	2111300	1	2	53	3	1	1991	1	0	1	3	1	2	1	1	1	1	2	0	0	0	0	0			3	0	3	2	1	2	0	0	0	0	0	1	1	1	1	2	2	2	2	2	0	0	0
112222295	1	2109809	0	2	74	3	1	1973	1	0	1	3	1	2	1	1	1	2	2	0	0	0	0	0			3	0	1	1	1	0	0	0	0	0	0	1	2	2	1	2	2	2	2	2	0	0	0
108502068	2	3550308	1	1	32	1	1	2012	1	0	1	1	1	1	1	2	2	2	2	0	0	0	0	0			2	3	3	0	0	0	0	0	0	0	0	2	2	2	1	2	2	2	2	2	0	0	0
108499751	1	2211001	0	1	43	2	1	2003	1	0	1	4	1	1	2	1	2	2	2	0	0	0	0	0			3	3	0	3	0	0	0	0	0	0	0	1	1	2	1	2	2	2	2	2	0	0	0
108500536	1	2111300	1	1	37	2	1	2008	1	0	1	4	1	2	2	1	2	2	2	0	0	0	0	0			3	0	0	3	0	0	0	0	0	0	0	1	1	2	1	2	2	2	2	2	0	0	0
108499487	1	2211001	0	1	36	2	1	2009	1	0	1	1	2	1	2	2	2	1	2	0	0	0	0	0			0	3	0	0	0	3	0	0	0	0	0	2	2	2	1	2	2	2	2	2	0	0	0
112220046	2	5211909	0	2	28	1	1	2018	1	0	1	3	1	1	2	1	2	2	1	3	0	0	0	0			3	1	0	1	0	0	3	0	0	0	0	1	1	2	1	2	2	2	2	2	0	0	0
108499224	1	2111300	1	1	29	1	1	2018	1	0	1	4	1	2	2	2	2	2	1	29	0	0	0	0			1	0	0	0	0	0	1	0	0	0	0	0	0	0	0	0	0	0	0	0	0	0	0
108498599	1	2203909	0	1	31	1	1	2014	1	0	1	3	1	2	1	1	2	1	2	0	0	0	0	0			3	0	3	3	0	1	0	0	0	0	0	1	1	2	1	2	2	2	2	2	0	0	0
108500244	1	2111300	1	1	52	3	1	2004	1	0	1	4	1	2	2	2	2	2	2	0	0	0	0	0			1	0	0	0	0	0	0	0	0	0	0	0	0	0	0	0	0	0	0	0	0	0	0
112222452	1	2111300	1	1	77	3	1	1973	1	0	1	1	1	2	2	2	1	2	2	0	0	0	0	0			3	0	0	0	3	0	0	0	0	0	0	1	2	2	1	2	2	2	2	2	0	0	0
108500374	1	2111300	1	1	40	2	1	2009	1	0	1	3	1	2	1	1	2	2	2	0	0	0	0	0			3	0	3	3	0	0	0	0	0	0	0	2	1	2	1	2	2	2	2	2	0	0	0
108502102	2	3550308	1	1	31	1	1	2014	1	0	1	1	1	2	1	1	2	1	2	0	0	0	0	0			3	0	3	1	0	1	0	0	0	0	0	2	2	2	1	2	2	2	2	2	0	0	0
108502969	2	3550308	1	2	56	3	1	1988	1	0	1	1	1	1	1	2	2	2	1	98	0	0	0	0			3	3	2	0	0	0	2	0	0	0	0	1	2	2	2	2	2	2	2	1	22	0	0
108500194	1	2111300	1	1	59	3	1	1993	1	0	1	4	1	2	1	1	1	2	2	0	0	0	0	0			3	0	3	3	1	0	0	0	0	0	0	2	1	2	1	2	2	2	2	2	0	0	0
108498926	1	2111300	1	2	29	1	1	2017	2	1	1	3	1	1	1	1	1	2	2	0	0	0	0	0			1	1	1	1	1	0	0	0	0	0	0	0	0	0	0	0	0	0	0	0	0	0	0
112222328	1	3304557	0	1	68	3	1	1978	1	0	1	3	1	2	1	1	2	1	2	0	0	0	0	0			3	0	3	3	0	2	0	0	0	0	0	1	2	2	1	2	2	2	2	2	0	0	0
116736985	1	2101202	0	1	65	3	1	1983	2	1	1	5	1	2	1	1	1	2	2	0	0	0	0	0			3	0	3	3	3	0	0	0	0	0	0	2	1	2	2	2	2	2	2	2	0	0	0
108500352	1	2111300	1	1	40	2	1	2005	1	0	2	3	1	1	1	1	1	1	2	0	0	0	0	0			3	3	3	3	2	1	0	0	0	0	0	1	1	1	2	2	2	2	2	2	0	0	0
116736555	1	2211001	0	2	35	2	1	2013	1	0	1	2	1	1	1	2	2	1	1	4	0	0	0	0			3	3	3	0	0	1	3	0	0	0	0	1	1	2	1	2	2	1	2	2	0	0	0
108499426	1	2100055	0	2	43	2	1	2010	1	0	1	4	1	2	2	2	2	2	2	0	0	0	0	0			3	0	0	0	0	0	0	0	0	0	0	2	1	1	1	2	2	2	2	2	0	0	0
108500677	1	2103000	0	1	68	3	1	1968	1	0	1	2	2	2	1	1	2	2	2	0	0	0	0	0			0	0	3	1	0	0	0	0	0	0	0	2	2	2	1	2	2	2	2	2	0	0	0
108499657	1	2112852	0	1	46	2	1	2001	1	0	3	3	2	2	1	2	2	1	2	0	0	0	0	0			0	0	3	0	0	3	0	0	0	0	0	2	2	2	1	2	2	2	2	2	0	0	0
108501872	2	3550308	1	2	32	1	1	2013	1	0	1	1	1	2	2	2	1	2	2	0	0	0	0	0			2	0	0	0	2	0	0	0	0	0	0	2	1	2	2	2	2	2	2	2	0	0	0
108500454	1	2111300	1	1	44	2	1	2002	1	0	1	1	1	1	2	2	2	1	2	0	0	0	0	0			1	1	0	0	0	1	0	0	0	0	0	0	0	0	0	0	0	0	0	0	0	0	0
112221591	1	2111300	1	2	28	1	1	2017	1	0	1	3	1	2	2	1	2	2	2	0	0	0	0	0			1	0	0	1	0	0	0	0	0	0	0	0	0	0	0	0	0	0	0	0	0	0	0
108500923	1	2111300	1	2	64	3	1	1981	1	0	1	2	1	2	1	2	2	1	2	0	0	0	0	0			2	0	2	0	0	1	0	0	0	0	0	2	2	2	1	2	2	2	2	2	0	0	0
108503092	2	3550308	1	2	50	2	1	1997	1	0	1	4	1	2	2	2	2	1	2	0	0	0	0	0			1	0	0	0	0	2	0	0	0	0	0	2	1	2	2	2	2	1	1	2	0	0	0
108502961	2	3550308	1	2	59	3	1	1987	2	1	2	3	1	2	2	2	1	2	2	0	0	0	0	0			1	0	0	0	2	0	0	0	0	0	0	1	1	2	2	2	2	1	2	1	7	0	0
108504181	2	3550308	1	1	70	3	1	1980	1	0	1	2	1	1	2	2	1	2	2	0	0	0	0	0			2	3	0	0	2	0	0	0	0	0	0	1	1	2	2	2	2	2	2	2	0	0	0
108502295	2	3530607	0	2	49	2	1	1996	2	1	1	2	1	1	2	2	2	2	2	0	0	0	0	0			3	3	0	0	0	0	0	0	0	0	0	1	1	2	2	2	2	2	2	2	0	0	0
116736988	1	2111300	1	2	75	3	1	1966	1	0	1	4	2	2	2	2	2	2	2	0	0	0	0	0			0	0	0	0	0	0	0	0	0	0	0	0	0	0	0	0	0	0	0	0	0	0	0
108501022	1	2111300	1	1	64	3	1	1982	1	0	1	3	1	2	2	1	2	2	1	24	0	0	0	0			3	0	0	1	0	0	2	0	0	0	0	1	2	2	2	2	2	1	1	2	0	0	0
108499975	1	2111300	1	2	52	3	1	1994	1	0	1	2	1	2	2	2	2	2	2	0	0	0	0	0			1	0	0	0	0	0	0	0	0	0	0	0	0	0	0	0	0	0	0	0	0	0	0
118692181	1	2211001	0	2	38	2	1	2002	1	0	1	4	1	2	1	1	2	1	2	0	0	0	0	0			3	0	3	3	0	3	0	0	0	0	0	1	1	2	1	2	2	2	2	2	0	0	0
108498350	1	2111201	0	2	33	1	1	2019	1	0	1	4	1	1	1	1	2	2	1	14	0	0	0	0			3	3	1	3	0	0	1	0	0	0	0	1	1	1	2	1	1	1	2	2	0	0	0
108501367	2	3547809	0	2	26	1	1	2019	1	0	1	3	2	2	1	1	2	2	2	0	0	0	0	0			0	0	1	1	0	0	0	0	0	0	0	0	0	0	0	0	0	0	0	0	0	0	0
108502709	2	3507605	0	1	45	2	1	1999	1	0	1	2	1	2	1	1	2	2	2	0	0	0	0	0			2	0	2	2	0	0	0	0	0	0	0	1	1	1	1	2	2	2	2	2	0	0	0
108502341	2	3509502	0	2	45	2	1	1999	1	0	1	1	1	2	2	2	2	2	2	0	0	0	0	0			2	0	0	0	0	0	0	0	0	0	0	1	2	2	2	2	2	2	2	2	0	0	0
112222490	1	2111300	1	1	68	3	1	1980	1	0	1	3	1	2	1	1	2	1	2	0	0	0	0	0			3	0	1	2	0	3	0	0	0	0	0	1	1	2	2	2	2	1	2	2	0	0	0
108500557	1	2111300	1	1	40	2	1	2005	1	0	1	4	1	1	1	1	2	2	2	0	0	0	0	0			3	2	2	2	0	0	0	0	0	0	0	1	1	1	1	2	2	2	2	2	0	0	0
112220609	2	3525904	0	1	45	2	1	2000	1	0	1	3	1	1	1	2	1	2	2	0	0	0	0	0			3	3	3	0	1	0	0	0	0	0	0	1	1	1	1	2	2	2	2	2	0	0	0
108498374	1	2211001	0	2	34	1	1	2013	1	0	1	2	1	1	2	1	2	2	2	0	0	0	0	0			3	3	0	2	0	0	0	0	0	0	0	2	1	1	2	1	2	2	2	2	0	0	0
108500607	1	2101608	0	2	71	3	1	1978	1	0	1	1	1	2	2	2	2	2	2	0	0	0	0	0			3	0	0	0	0	0	0	0	0	0	0	1	2	2	1	2	2	2	2	2	0	0	0
108502066	2	3550308	1	1	34	1	1	2011	1	0	1	3	1	2	2	1	2	2	2	0	0	0	0	0			2	0	0	2	0	0	0	0	0	0	0	1	1	2	2	2	1	2	2	2	0	0	0
108503196	2	3550308	1	2	37	2	1	2009	1	0	1	3	1	2	1	1	2	2	2	0	0	0	0	0			3	0	3	3	0	0	0	0	0	0	0	2	2	2	1	2	2	2	2	2	0	0	0
108501518	2	3148004	0	1	32	1	1	2014	1	0	1	4	1	1	1	2	2	2	2	0	0	0	0	0			3	2	1	0	0	0	0	0	0	0	0	1	2	2	1	1	2	2	2	2	0	0	0
108503210	2	3550308	1	2	37	2	1	2009	1	0	1	3	1	1	2	1	2	2	2	0	0	0	0	0			1	3	0	1	0	0	0	0	0	0	0	2	2	2	1	2	2	2	2	2	0	0	0
112220553	2	3520301	0	1	54	3	1	1989	1	0	1	2	1	1	1	1	2	2	2	0	0	0	0	0			3	3	2	2	0	0	0	0	0	0	0	1	2	2	1	2	2	1	2	2	0	0	0
116736887	1	2105302	0	1	74	3	1	1976	1	0	1	5	1	2	1	1	1	2	2	0	0	0	0	0			3	0	2	3	2	0	0	0	0	0	0	2	1	2	1	2	2	2	1	2	0	0	0
112221811	1	2101509	0	1	35	2	1	2013	1	0	1	3	1	2	1	1	1	2	2	0	0	0	0	0			3	0	3	3	3	0	0	0	0	0	0	1	1	2	1	2	2	1	2	2	0	0	0
108503452	2	3550308	1	1	40	2	1	2007	1	0	1	3	1	2	1	2	2	2	1	4	0	0	0	0			2	0	2	0	0	0	3	0	0	0	0	1	1	1	1	2	2	2	2	2	0	0	0
118692332	1	2111300	1	2	61	3	1	1984	1	0	1	3	1	2	2	2	2	2	2	0	0	0	0	0			3	0	0	0	0	0	0	0	0	0	0	1	1	1	1	2	2	1	1	2	0	0	0
108499430	1	2211001	0	2	45	2	1	2001	1	0	1	2	1	1	1	1	2	2	2	0	0	0	0	0			3	2	1	1	0	0	0	0	0	0	0	1	1	2	2	2	2	2	2	2	0	0	0
108500463	1	2111300	1	1	42	2	1	2003	1	0	1	3	1	1	1	2	2	1	2	0	0	0	0	0			3	3	3	0	0	1	0	0	0	0	0	1	1	2	2	2	2	2	2	2	0	0	0
116736631	1	2211001	0	2	36	2	1	2009	1	0	1	4	1	2	2	1	1	2	2	0	0	0	0	0			2	0	0	2	2	0	0	0	0	0	0	1	1	2	1	2	2	1	2	2	0	0	0
108502454	2	3525904	0	2	42	2	1	2004	1	0	1	3	1	2	2	2	2	2	2	0	0	0	0	0			3	0	0	0	0	0	0	0	0	0	0	2	1	2	2	2	2	2	2	2	0	0	0
112221890	1	2103158	0	1	37	2	1	2015	1	0	1	3	1	1	2	1	1	2	2	0	0	0	0	0			1	1	0	1	1	0	0	0	0	0	0	0	0	0	0	0	0	0	0	0	0	0	0
108501287	2	3504800	0	2	26	1	1	2017	1	0	1	3	1	2	2	2	2	2	2	0	0	0	0	0			1	0	0	0	0	0	0	0	0	0	0	0	0	0	0	0	0	0	0	0	0	0	0
108499199	1	2111300	1	1	26	1	1	2018	1	0	1	4	1	2	2	2	2	2	2	0	0	0	0	0			3	0	0	0	0	0	0	0	0	0	0	2	2	2	1	2	2	2	2	2	0	0	0
108501118	2	3549904	0	2	33	1	1	2011	1	0	1	3	2	2	2	2	1	2	1	3	4	0	0	0			0	0	0	0	1	0	1	1	0	0	0	0	0	0	0	0	0	0	0	0	0	0	0
112222417	1	2111300	1	2	68	3	1	1964	1	0	2	2	1	2	2	2	2	2	1	4	0	0	0	0			1	0	0	0	0	0	1	0	0	0	0	0	0	0	0	0	0	0	0	0	0	0	0
108500276	1	2111300	1	1	49	2	1	1996	1	0	1	1	2	2	2	2	1	1	1	3	0	0	0	0			0	0	0	0	1	1	1	0	0	0	0	0	0	0	0	0	0	0	0	0	0	0	0
108499104	1	2111300	1	1	33	1	1	2014	1	0	1	3	1	2	1	2	1	2	2	0	0	0	0	0			1	0	1	0	1	0	0	0	0	0	0	0	0	0	0	0	0	0	0	0	0	0	0
112221347	1	2112209	0	2	32	1	1	2016	1	0	1	3	1	2	2	2	2	2	2	0	0	0	0	0			3	0	0	0	0	0	0	0	0	0	0	2	2	2	1	2	2	2	2	2	0	0	0
108498581	1	2211001	0	1	32	1	1	2018	1	0	1	4	2	2	2	1	2	2	2	0	0	0	0	0			0	0	0	1	0	0	0	0	0	0	0	0	0	0	0	0	0	0	0	0	0	0	0
108498911	1	2111300	1	2	25	1	1	2019	1	0	1	4	1	2	2	1	2	2	1	46	0	0	0	0			1	0	0	1	0	0	2	0	0	0	0	2	2	2	2	2	2	2	2	1	17	0	0
112221451	1	2211001	0	1	31	1	1	2013	1	0	1	1	1	1	2	2	2	2	2	0	0	0	0	0			3	3	0	0	0	0	0	0	0	0	0	2	1	2	1	2	2	2	2	2	0	0	0
112222461	1	2111300	1	1	65	3	1	1979	1	0	1	4	1	2	2	1	2	2	2	0	0	0	0	0			1	0	0	3	0	0	0	0	0	0	0	2	1	2	2	2	2	2	2	2	0	0	0
108498574	1	2211001	0	1	33	1	1	2016	1	0	1	3	1	2	2	1	2	2	2	0	0	0	0	0			3	0	0	1	0	0	0	0	0	0	0	2	2	2	2	2	2	2	2	2	0	0	0
108501319	2	3543402	0	2	29	1	1	2018	1	0	1	3	1	2	2	2	2	2	1	4	0	0	0	0			1	0	0	0	0	0	3	0	0	0	0	2	2	2	1	2	2	2	2	1	4	0	0
112221382	1	2105302	0	2	27	1	1	2017	1	0	1	1	1	2	2	2	2	2	1	3	0	0	0	0			2	0	0	0	0	0	1	0	0	0	0	1	1	2	1	2	2	2	2	2	0	0	0
108499073	1	2111300	1	1	30	1	1	2016	1	0	1	1	1	1	2	2	2	2	2	0	0	0	0	0			3	3	0	0	0	0	0	0	0	0	0	2	1	2	2	2	2	2	2	2	0	0	0
108503096	2	3550308	1	2	43	2	1	2003	1	0	1	4	2	2	2	2	1	1	2	0	0	0	0	0			0	0	0	0	3	2	0	0	0	0	0	2	1	2	2	2	1	2	2	2	0	0	0
112222043	1	2111300	1	2	50	2	1	1994	1	0	1	3	1	2	2	2	1	1	2	0	0	0	0	0			3	0	0	0	1	1	0	0	0	0	0	1	2	2	2	2	2	2	2	2	0	0	0
108503203	2	3550308	1	2	36	2	1	2010	1	0	1	1	1	2	1	2	1	1	1	4	0	0	0	0			3	0	3	0	3	1	1	0	0	0	0	1	2	2	2	2	2	2	1	2	0	0	0
108503012	2	3550308	1	2	51	3	1	1993	1	0	1	2	1	2	2	2	2	2	2	0	0	0	0	0			3	0	0	0	0	0	0	0	0	0	0	2	1	2	2	2	2	2	2	2	0	0	0
108498929	1	2111300	1	2	27	1	1	2019	1	0	1	3	1	2	2	2	2	1	2	0	0	0	0	0			1	0	0	0	0	1	0	0	0	0	0	0	0	0	0	0	0	0	0	0	0	0	0
108500264	1	2111300	1	1	60	3	1	1985	1	0	2	1	1	1	2	2	1	2	1	8	0	0	0	0			3	3	0	0	2	0	3	0	0	0	0	2	1	2	2	2	2	2	2	2	0	0	0
118692335	1	2111300	1	2	63	3	1	1980	1	0	1	3	1	2	2	2	2	2	2	0	0	0	0	0			1	0	0	0	0	0	0	0	0	0	0	0	0	0	0	0	0	0	0	0	0	0	0
108498934	1	2111300	1	2	28	1	1	2019	1	0	1	4	1	1	1	1	2	1	2	0	0	0	0	0			1	1	1	1	0	1	0	0	0	0	0	0	0	0	0	0	0	0	0	0	0	0	0
108504256	2	3550308	1	1	61	3	1	1984	1	0	1	4	1	2	2	2	1	2	2	0	0	0	0	0			3	0	0	0	1	0	0	0	0	0	0	2	2	2	2	2	2	2	2	2	0	0	0
112221387	1	2105302	0	1	34	1	1	2011	1	0	1	2	1	1	1	1	1	2	2	0	0	0	0	0			3	2	3	3	2	0	0	0	0	0	0	1	2	2	1	2	2	2	2	2	0	0	0
108498992	1	2111300	1	2	27	1	1	2019	1	0	1	4	1	2	2	2	2	2	2	0	0	0	0	0			3	0	0	0	0	0	0	0	0	0	0	1	2	1	2	2	2	2	2	2	0	0	0
108499054	1	2111300	1	1	28	1	1	2017	1	0	2	4	1	2	2	2	2	1	2	0	0	0	0	0			3	0	0	0	0	3	0	0	0	0	0	1	1	2	1	2	2	2	2	2	0	0	0
108501380	2	3541406	0	2	28	1	1	2019	1	0	1	4	1	2	2	2	2	2	2	0	0	0	0	0			1	0	0	0	0	0	0	0	0	0	0	0	0	0	0	0	0	0	0	0	0	0	0
108502165	2	3550308	1	1	29	1	1	2018	1	0	1	1	1	1	2	1	2	2	1	17	0	0	0	0			3	3	0	3	0	0	3	0	0	0	0	2	1	2	1	2	2	1	2	2	0	0	0
108499034	1	2111300	1	1	32	1	1	2013	1	0	1	3	1	2	1	1	2	2	2	0	0	0	0	0			2	0	3	2	0	0	0	0	0	0	0	2	2	2	1	1	2	2	2	2	0	0	0
108503043	2	3550308	1	2	53	3	1	1995	1	0	1	3	1	2	2	2	2	2	1	3	0	0	0	0			2	0	0	0	0	0	1	0	0	0	0	1	2	2	2	2	2	2	2	2	0	0	0
108503309	2	3550308	1	1	58	3	1	1990	1	0	1	3	1	1	1	2	2	1	2	0	0	0	0	0			2	2	2	0	0	3	0	0	0	0	0	1	1	2	1	1	2	2	2	2	0	0	0
116736757	1	2211001	0	1	35	2	1	2011	1	0	1	3	1	1	2	1	2	2	2	0	0	0	0	0			3	3	0	3	0	0	0	0	0	0	0	1	1	2	1	2	2	2	2	2	0	0	0
108503167	2	3550308	1	2	38	2	1	2007	1	0	1	2	1	1	2	2	2	2	2	0	0	0	0	0			3	3	0	0	0	0	0	0	0	0	0	2	2	2	1	2	2	2	2	2	0	0	0
108503943	2	3550308	1	2	72	3	1	1976	1	0	1	4	1	1	2	1	2	2	2	0	0	0	0	0			3	3	0	1	0	0	0	0	0	0	0	1	1	1	2	2	2	2	2	2	0	0	0
108503470	2	3550308	1	1	37	2	1	2008	1	0	2	4	2	1	1	1	2	2	2	0	0	0	0	0			0	2	3	3	0	0	0	0	0	0	0	2	2	2	1	1	2	2	2	2	0	0	0
108498626	1	2211001	0	1	29	1	1	2016	1	0	2	3	1	2	1	1	2	2	2	0	0	0	0	0			1	0	1	1	0	0	0	0	0	0	0	0	0	0	0	0	0	0	0	0	0	0	0
108503556	2	3550308	1	1	37	2	1	2017	1	0	1	1	2	2	2	2	2	2	1	16	0	0	0	0			0	0	0	0	0	0	1	0	0	0	0	0	0	0	0	0	0	0	0	0	0	0	0
112221328	1	2211001	0	2	35	2	1	2011	1	0	1	4	1	1	2	2	2	2	1	8	0	0	0	0			2	2	0	0	0	0	2	0	0	0	0	2	2	1	1	2	2	2	2	2	0	0	0
108500647	1	2111102	0	1	69	3	1	1977	1	0	1	4	1	1	1	1	1	2	2	0	0	0	0	0			3	3	1	1	1	0	0	0	0	0	0	1	2	2	2	2	2	2	2	2	0	0	0
108499093	1	2111300	1	1	33	1	1	2011	1	0	1	3	2	1	1	1	1	1	2	0	0	0	0	0			0	3	3	3	1	1	0	0	0	0	0	2	2	2	1	2	2	2	2	2	0	0	0
108502607	2	3536505	0	1	56	3	1	1989	1	0	1	4	1	2	2	2	2	1	1	24	0	0	0	0			2	0	0	0	0	1	2	0	0	0	0	1	2	2	2	2	2	2	1	2	0	0	0
108499409	1	2105302	0	2	50	2	1	1994	1	0	1	4	2	2	2	2	1	2	1	3	0	0	0	0			0	0	0	0	2	0	2	0	0	0	0	2	2	2	2	2	2	2	2	1	3	0	0
112221745	1	2203909	0	2	54	3	1	1991	1	0	1	4	1	1	2	1	2	2	2	0	0	0	0	0			2	2	0	2	0	0	0	0	0	0	0	1	1	2	1	2	2	2	2	2	0	0	0
116736919	1	2114007	0	1	67	3	1	1980	1	0	1	2	1	1	1	2	1	2	2	0	0	0	0	0			3	3	1	0	1	0	0	0	0	0	0	1	2	2	1	2	2	1	2	2	0	0	0
108498923	1	2111300	1	2	28	1	1	2018	1	0	1	4	1	2	2	2	2	2	1	4	0	0	0	0			3	0	0	0	0	0	3	0	0	0	0	2	2	2	1	2	2	2	2	2	0	0	0
112221409	1	2211001	0	1	33	1	1	2014	1	0	1	2	1	1	2	2	2	2	1	3	0	0	0	0			2	2	0	0	0	0	1	0	0	0	0	1	1	2	2	2	2	2	2	2	0	0	0
116736833	1	2105302	0	2	71	3	1	1977	2	1	1	4	1	2	2	2	2	2	1	4	0	0	0	0			2	0	0	0	0	0	1	0	0	0	0	1	1	2	1	2	2	2	2	2	0	0	0
108500822	1	2111300	1	2	68	3	1	1980	1	0	1	2	2	2	1	2	2	2	2	0	0	0	0	0			0	0	1	0	0	0	0	0	0	0	0	0	0	0	0	0	0	0	0	0	0	0	0
108503788	2	3500105	0	1	65	3	1	1980	1	0	1	1	1	1	2	1	1	2	1	13	0	0	0	0			3	3	0	3	3	0	3	0	0	0	0	1	2	2	2	2	2	2	2	2	0	0	0
108499146	1	2111300	1	1	30	1	1	2015	1	0	1	4	1	2	2	1	1	1	2	0	0	0	0	0			1	0	0	1	1	1	0	0	0	0	0	0	0	0	0	0	0	0	0	0	0	0	0
118692389	1	2111300	1	2	60	3	1	1984	1	0	1	3	1	2	2	2	2	1	2	0	0	0	0	0			3	0	0	0	0	3	0	0	0	0	0	2	2	2	1	2	2	2	2	2	0	0	0
108499643	1	2103208	0	1	51	3	1	1997	1	0	2	3	1	1	2	1	2	2	2	0	0	0	0	0			3	2	0	2	0	0	0	0	0	0	0	1	1	2	2	1	2	2	2	2	0	0	0
116736920	1	2105302	0	1	75	3	1	1972	2	1	1	4	1	1	1	1	2	2	2	0	0	0	0	0			2	2	2	2	0	0	0	0	0	0	0	1	2	1	1	2	2	2	2	2	0	0	0
108498931	1	2111300	1	2	26	1	1	2019	1	0	1	3	1	2	2	2	2	2	1	4	0	0	0	0			1	0	0	0	0	0	1	0	0	0	0	0	0	0	0	0	0	0	0	0	0	0	0
108501087	1	2111300	1	1	60	3	1	1987	1	0	2	2	1	1	1	1	1	2	2	0	0	0	0	0			2	2	2	2	2	0	0	0	0	0	0	1	1	2	1	1	2	2	2	2	0	0	0
108500940	1	2111300	1	2	61	3	1	1983	1	0	1	4	1	2	1	2	1	2	1	45	0	0	0	0			2	0	2	0	2	0	1	0	0	0	0	1	1	2	1	2	2	1	2	2	0	0	0
108501591	2	3543402	0	1	28	1	1	2017	1	0	1	3	1	2	2	2	2	2	2	0	0	0	0	0			3	0	0	0	0	0	0	0	0	0	0	2	1	2	1	2	2	2	2	2	0	0	0
112221299	1	5211909	0	2	34	1	1	2018	1	0	1	3	1	2	2	2	2	1	2	0	0	0	0	0			3	0	0	0	0	1	0	0	0	0	0	1	2	2	1	2	2	1	2	2	0	0	0
108499003	1	2111300	1	2	34	1	1	2019	1	0	2	3	1	1	2	2	2	2	1	4	0	0	0	0			3	2	0	0	0	0	1	0	0	0	0	2	1	1	1	2	2	1	2	1	15	0	0
112221377	1	2211001	0	2	28	1	1	2019	1	0	1	2	1	2	2	2	2	2	2	0	0	0	0	0			1	0	0	0	0	0	0	0	0	0	0	0	0	0	0	0	0	0	0	0	0	0	0
112221872	1	2109007	0	1	53	3	1	1996	1	0	1	1	1	2	2	2	2	2	1	41	0	0	0	0			3	0	0	0	0	0	1	0	0	0	0	2	1	2	2	2	2	2	2	2	0	0	0
108499658	1	2211001	0	1	52	3	1	1995	1	0	1	3	1	2	1	1	2	1	2	0	0	0	0	0			3	0	3	3	0	3	0	0	0	0	0	1	1	2	1	2	2	2	2	2	0	0	0
108501759	2	3550308	1	2	33	1	1	2011	1	0	1	3	2	1	1	2	2	2	1	4	41	0	0	0			0	3	3	0	0	0	2	3	0	0	0	2	2	2	1	2	2	2	2	1	4	0	0
112220420	2	3530607	0	2	47	2	1	1998	1	0	1	2	1	2	2	2	2	2	2	0	0	0	0	0			2	0	0	0	0	0	0	0	0	0	0	2	1	2	2	2	2	2	2	2	0	0	0
108503522	2	3550308	1	1	42	2	1	2004	1	0	1	4	1	1	2	2	1	1	1	4	0	0	0	0			2	2	0	0	2	2	2	0	0	0	0	1	1	2	1	2	2	2	2	2	0	0	0
108503120	2	3550308	1	2	41	2	1	2005	1	0	1	4	1	2	2	2	2	2	1	3	22	0	0	0			3	0	0	0	0	0	3	3	0	0	0	1	1	2	1	2	2	2	2	2	0	0	0
108502323	2	3554805	0	2	47	2	1	1998	1	0	1	3	2	2	2	2	1	2	1	45	0	0	0	0			0	0	0	0	2	0	2	0	0	0	0	2	2	2	1	2	2	1	2	1	98	0	0
108501820	2	3550308	1	2	32	1	1	2013	1	0	1	3	1	1	1	2	2	2	2	0	0	0	0	0			2	2	2	0	0	0	0	0	0	0	0	1	1	2	1	2	2	2	2	2	0	0	0
108499951	1	2111300	1	2	35	2	1	2010	1	0	2	3	1	2	1	2	2	2	1	15	0	0	0	0			3	0	1	0	0	0	1	0	0	0	0	1	2	2	1	2	2	2	2	2	0	0	0
108504045	2	3550308	1	1	79	3	1	1965	1	0	1	3	1	2	1	1	1	2	2	0	0	0	0	0			2	0	2	2	2	0	0	0	0	0	0	1	1	2	1	2	2	2	2	2	0	0	0
108500507	1	2111300	1	1	40	2	1	2012	1	0	1	2	2	2	2	2	2	2	1	4	0	0	0	0			0	0	0	0	0	0	1	0	0	0	0	0	0	0	0	0	0	0	0	0	0	0	0
108502185	2	3550308	1	1	27	1	1	2019	1	0	1	3	1	2	1	1	2	2	2	0	0	0	0	0			3	0	2	2	0	0	0	0	0	0	0	2	2	2	1	2	2	2	2	2	0	0	0
108500304	1	2111300	1	1	48	2	1	1992	1	0	1	3	1	1	1	1	1	2	2	0	0	0	0	0			1	1	1	1	1	0	0	0	0	0	0	0	0	0	0	0	0	0	0	0	0	0	0
112220067	2	3304557	0	2	34	1	1	2012	1	0	1	2	1	2	2	2	2	2	2	0	0	0	0	0			2	0	0	0	0	0	0	0	0	0	0	2	1	2	1	2	2	2	2	2	0	0	0
108503358	2	3550308	1	1	48	2	1	1997	1	0	1	3	1	1	2	2	1	1	2	0	0	0	0	0			2	3	0	0	3	1	0	0	0	0	0	1	1	2	1	2	2	1	2	2	0	0	0
108503049	2	3550308	1	2	50	2	1	1996	1	0	1	4	1	2	2	2	2	2	2	0	0	0	0	0			2	0	0	0	0	0	0	0	0	0	0	1	2	2	2	2	2	2	2	2	0	0	0
108501687	2	3503208	0	1	28	1	1	2019	1	0	1	3	2	2	2	2	2	2	1	28	30	0	0	0			0	0	0	0	0	0	3	1	0	0	0	2	2	2	2	2	2	2	2	1	16	0	0
108498856	1	2111300	1	2	26	1	1	2019	1	0	1	3	1	2	1	2	2	1	2	0	0	0	0	0			1	0	1	0	0	1	0	0	0	0	0	0	0	0	0	0	0	0	0	0	0	0	0
116737097	1	2111300	1	2	66	3	1	1978	2	1	1	4	2	2	2	2	2	2	1	98	0	0	0	0			0	0	0	0	0	0	2	0	0	0	0	2	2	2	2	2	2	1	2	2	0	0	0
108499399	1	1302603	0	2	44	2	1	2012	2	1	1	3	1	2	2	2	2	2	2	0	0	0	0	0			2	0	0	0	0	0	0	0	0	0	0	2	1	1	2	2	2	2	2	2	0	0	0
108499902	1	2111300	1	2	39	2	1	2011	1	0	1	1	1	2	2	2	2	1	2	0	0	0	0	0			1	0	0	0	0	1	0	0	0	0	0	0	0	0	0	0	0	0	0	0	0	0	0
108503543	2	3550308	1	1	35	2	1	2017	1	0	1	1	1	2	1	1	2	2	1	4	0	0	0	0			3	0	3	3	0	0	3	0	0	0	0	1	1	2	1	2	2	2	2	2	0	0	0
108500532	1	2111300	1	1	42	2	1	2007	1	0	1	3	1	2	2	1	2	2	2	0	0	0	0	0			1	0	0	1	0	0	0	0	0	0	0	0	0	0	0	0	0	0	0	0	0	0	0
108502402	2	3514403	0	2	40	2	1	2004	1	0	1	3	1	2	2	2	2	1	2	0	0	0	0	0			3	0	0	0	0	2	0	0	0	0	0	1	1	2	2	2	2	2	1	2	0	0	0
108503596	2	3548708	0	2	64	3	1	1982	1	0	1	1	2	2	2	2	2	2	1	4	98	0	0	0			0	0	0	0	0	0	1	1	0	0	0	0	0	0	0	0	0	0	0	0	0	0	0
108499621	1	2100055	0	1	42	2	1	1998	1	0	1	4	1	2	2	2	2	2	2	0	0	0	0	0			3	0	0	0	0	0	0	0	0	0	0	1	1	2	2	2	2	2	2	2	0	0	0
108502748	2	3506508	0	1	51	3	1	1999	1	0	1	4	2	2	2	2	2	2	1	4	0	0	0	0			0	0	0	0	0	0	1	0	0	0	0	0	0	0	0	0	0	0	0	0	0	0	0
108499228	1	2111300	1	1	25	1	1	2019	1	0	1	4	1	2	2	2	2	2	2	0	0	0	0	0			1	0	0	0	0	0	0	0	0	0	0	0	0	0	0	0	0	0	0	0	0	0	0
108502717	2	3549904	0	1	47	2	1	1999	1	0	1	3	1	2	1	2	2	1	2	0	0	0	0	0			3	0	3	0	0	2	0	0	0	0	0	1	2	2	1	2	2	2	1	2	0	0	0
112221970	1	2111300	1	2	37	2	1	2010	1	0	1	3	1	2	2	2	2	2	2	0	0	0	0	0			3	0	0	0	0	0	0	0	0	0	0	1	1	1	2	2	2	2	2	2	0	0	0
108501536	2	3509502	0	1	33	1	1	2015	1	0	1	3	1	2	1	1	2	2	2	0	0	0	0	0			2	0	2	2	0	0	0	0	0	0	0	1	1	2	1	2	2	2	2	2	0	0	0
112222107	1	2111300	1	1	35	2	1	2011	1	0	1	3	1	2	2	1	2	2	2	0	0	0	0	0			3	0	0	3	0	0	0	0	0	0	0	2	1	1	1	2	2	2	2	2	0	0	0
112221438	1	2304400	0	1	34	1	1	2012	1	0	1	4	2	2	2	2	1	2	2	0	0	0	0	0			0	0	0	0	1	0	0	0	0	0	0	0	0	0	0	0	0	0	0	0	0	0	0
112219977	2	3550308	1	2	30	1	1	2015	1	0	1	4	1	1	1	1	2	2	2	0	0	0	0	0			1	1	1	1	0	0	0	0	0	0	0	0	0	0	0	0	0	0	0	0	0	0	0
108498473	1	2203909	0	2	30	1	1	2016	1	0	1	3	1	2	2	1	1	2	1	4	0	0	0	0			3	0	0	1	1	0	1	0	0	0	0	1	2	2	2	2	2	2	2	2	0	0	0
108504240	2	3550308	1	1	64	3	1	1985	2	1	1	2	1	1	2	1	2	2	2	0	0	0	0	0			3	3	0	3	0	0	0	0	0	0	0	2	1	2	2	2	2	1	2	2	0	0	0
108499557	1	2105302	0	1	51	3	1	1996	1	0	1	1	1	2	2	2	1	2	2	0	0	0	0	0			3	0	0	0	2	0	0	0	0	0	0	2	2	2	1	2	2	2	2	1	3	0	0
108499164	1	2111300	1	1	27	1	1	2019	1	0	1	4	2	2	2	2	2	2	1	3	0	0	0	0			0	0	0	0	0	0	1	0	0	0	0	0	0	0	0	0	0	0	0	0	0	0	0
108501777	2	3550308	1	2	33	1	1	2012	1	0	1	4	1	2	2	2	2	2	2	0	0	0	0	0			2	0	0	0	0	0	0	0	0	0	0	1	1	2	1	2	2	2	2	2	0	0	0
108503073	2	3550308	1	2	45	2	1	2000	1	0	2	1	1	2	2	2	2	2	2	0	0	0	0	0			2	0	0	0	0	0	0	0	0	0	0	2	1	2	2	2	2	2	2	2	0	0	0
108501634	2	3520509	0	1	25	1	1	2018	1	0	1	4	1	2	2	2	2	2	2	0	0	0	0	0			3	0	0	0	0	0	0	0	0	0	0	2	1	2	1	2	2	2	2	2	0	0	0
108502432	2	3549805	0	2	37	2	1	2007	1	0	1	3	1	1	1	1	2	2	2	0	0	0	0	0			3	3	3	3	0	0	0	0	0	0	0	1	1	2	1	1	2	2	2	2	0	0	0
108498489	1	2211001	0	2	28	1	1	2018	1	0	1	4	1	1	2	1	2	1	2	0	0	0	0	0			1	1	0	1	0	1	0	0	0	0	0	0	0	0	0	0	0	0	0	0	0	0	0
118692233	1	2105302	0	1	66	3	1	1984	1	0	1	4	1	1	1	1	2	2	2	0	0	0	0	0			2	2	2	2	0	0	0	0	0	0	0	1	2	2	1	2	2	2	2	2	0	0	0
112220554	2	3551603	0	1	54	3	1	1990	1	0	1	4	1	1	2	2	2	2	2	0	0	0	0	0			2	2	0	0	0	0	0	0	0	0	0	1	2	2	2	2	2	2	2	2	0	0	0
108504104	2	3550308	1	1	72	3	1	1974	1	0	1	3	1	1	1	2	2	2	2	0	0	0	0	0			2	2	2	0	0	0	0	0	0	0	0	1	2	2	1	2	2	2	2	2	0	0	0
108504113	2	3550308	1	1	70	3	1	1975	1	0	1	4	1	2	2	2	1	2	2	0	0	0	0	0			2	0	0	0	2	0	0	0	0	0	0	1	2	2	1	2	2	2	1	1	13	0	0
112220126	2	3543402	0	1	30	1	1	2014	1	0	1	4	2	1	1	2	2	1	2	0	0	0	0	0			0	3	3	0	0	1	0	0	0	0	0	2	2	2	1	2	2	2	2	2	0	0	0
108503502	2	3550308	1	1	39	2	1	2010	1	0	1	3	1	2	2	2	1	2	2	0	0	0	0	0			3	0	0	0	2	0	0	0	0	0	0	2	1	2	2	2	2	1	2	2	0	0	0
108502399	2	3501608	0	2	40	2	1	2004	1	0	1	4	1	2	1	1	2	2	2	0	0	0	0	0			2	0	2	2	0	0	0	0	0	0	0	1	2	2	1	2	2	2	2	2	0	0	0
108498550	1	2109908	0	2	31	1	1	2017	1	0	2	1	1	2	2	2	2	2	1	4	0	0	0	0			1	0	0	0	0	0	1	0	0	0	0	0	0	0	0	0	0	0	0	0	0	0	0
108503299	2	3550308	1	1	56	3	1	1988	1	0	1	4	1	1	2	2	2	2	1	4	0	0	0	0			2	2	0	0	0	0	2	0	0	0	0	1	1	2	1	2	2	2	2	2	0	0	0
108501852	2	3550308	1	2	31	1	1	2015	1	0	1	3	1	2	1	2	2	1	1	4	0	0	0	0			3	0	3	0	0	1	2	0	0	0	0	1	1	2	1	2	2	2	2	2	0	0	0
108502845	2	3548708	0	1	35	2	1	2009	1	0	1	4	2	1	2	2	2	1	2	0	0	0	0	0			0	3	0	0	0	1	0	0	0	0	0	2	2	2	1	2	2	2	1	1	3	0	0
108501337	2	3540200	0	2	32	1	1	2019	1	0	1	1	2	2	2	1	2	2	2	0	0	0	0	0			0	0	0	3	0	0	0	0	0	0	0	2	1	2	1	2	2	2	2	2	0	0	0
108501815	2	3550308	1	2	30	1	1	2013	1	0	1	3	1	2	1	1	2	2	2	0	0	0	0	0			3	0	3	3	0	0	0	0	0	0	0	2	1	2	1	2	2	2	2	2	0	0	0
108501147	2	3509502	0	2	33	1	1	2013	1	0	1	4	2	2	2	2	2	2	1	3	0	0	0	0			0	0	0	0	0	0	2	0	0	0	0	2	2	2	1	2	2	2	2	2	0	0	0
116736534	1	2105302	0	2	32	1	1	2013	1	0	1	2	1	1	2	2	2	2	2	0	0	0	0	0			3	2	0	0	0	0	0	0	0	0	0	2	1	2	1	2	2	2	2	2	0	0	0
108499935	1	2111300	1	2	36	2	1	2008	1	0	1	4	1	1	2	2	2	2	2	0	0	0	0	0			1	1	0	0	0	0	0	0	0	0	0	0	0	0	0	0	0	0	0	0	0	0	0
108500342	1	2111300	1	1	44	2	1	2007	1	0	1	3	1	2	2	2	1	2	2	0	0	0	0	0			3	0	0	0	2	0	0	0	0	0	0	1	2	2	2	2	2	1	2	2	0	0	0
108498685	1	2103000	0	1	30	1	1	2018	1	0	1	3	2	2	2	2	2	1	2	0	0	0	0	0			0	0	0	0	0	1	0	0	0	0	0	0	0	0	0	0	0	0	0	0	0	0	0
108502186	2	3550308	1	1	24	1	1	2019	1	0	1	4	1	2	2	2	2	2	1	4	0	0	0	0			3	0	0	0	0	0	3	0	0	0	0	1	1	2	1	2	2	2	2	2	0	0	0
108499204	1	2111300	1	1	27	1	1	2018	1	0	1	4	1	1	2	2	2	2	2	0	0	0	0	0			1	1	0	0	0	0	0	0	0	0	0	0	0	0	0	0	0	0	0	0	0	0	0
108501966	2	3550308	1	2	28	1	1	2018	1	0	1	3	1	2	2	2	2	2	2	0	0	0	0	0			1	0	0	0	0	0	0	0	0	0	0	0	0	0	0	0	0	0	0	0	0	0	0
108499554	1	3304557	0	1	46	2	1	2000	1	0	2	3	1	2	1	1	2	1	2	0	0	0	0	0			3	0	3	2	0	3	0	0	0	0	0	1	1	2	1	2	2	2	2	2	0	0	0
112221096	2	3509502	0	1	67	3	1	1979	1	0	1	3	1	2	2	2	2	1	2	0	0	0	0	0			1	0	0	0	0	1	0	0	0	0	0	0	0	0	0	0	0	0	0	0	0	0	0
108501080	1	2111300	1	1	62	3	1	1983	1	0	1	3	1	1	1	1	2	1	2	0	0	0	0	0			3	3	3	3	0	3	0	0	0	0	0	1	1	1	1	2	2	2	2	2	0	0	0
108501996	2	3550308	1	2	34	1	1	2014	1	0	1	4	1	2	2	2	2	2	2	0	0	0	0	0			3	0	0	0	0	0	0	0	0	0	0	2	1	2	2	2	2	2	2	2	0	0	0
108499082	1	2111300	1	1	28	1	1	2019	1	0	1	4	2	2	2	2	2	2	1	4	0	0	0	0			0	0	0	0	0	0	1	0	0	0	0	0	0	0	0	0	0	0	0	0	0	0	0
108501565	2	3505500	0	1	30	1	1	2016	1	0	1	2	2	2	2	2	1	2	2	0	0	0	0	0			0	0	0	0	3	0	0	0	0	0	0	2	2	2	2	2	2	2	2	2	0	0	0
108498965	1	2111300	1	2	29	1	1	2018	1	0	1	3	1	2	2	2	2	2	1	4	20	0	0	0			1	0	0	0	0	0	1	1	0	0	0	0	0	0	0	0	0	0	0	0	0	0	0
108501450	2	3549904	0	1	32	1	1	2012	2	1	1	2	1	1	1	1	2	1	2	0	0	0	0	0			3	2	2	2	0	2	0	0	0	0	0	1	1	2	1	2	2	2	1	2	0	0	0
116736738	1	2211001	0	1	37	2	1	2009	1	0	1	3	1	1	1	1	1	2	2	0	0	0	0	0			3	3	3	3	1	0	0	0	0	0	0	2	2	1	1	1	2	1	2	2	0	0	0
108503149	2	3550308	1	2	41	2	1	2007	1	0	1	3	1	2	1	1	2	2	2	0	0	0	0	0			2	0	2	2	0	0	0	0	0	0	0	1	1	2	2	2	2	2	2	2	0	0	0
116736605	1	2211001	0	1	34	1	1	2011	1	0	1	3	1	2	2	2	1	1	2	0	0	0	0	0			1	0	0	0	1	1	0	0	0	0	0	0	0	0	0	0	0	0	0	0	0	0	0
112221697	1	2111300	1	1	25	1	1	2019	1	0	1	3	1	2	1	1	2	2	2	0	0	0	0	0			3	0	3	3	0	0	0	0	0	0	0	2	2	2	1	2	2	2	2	2	0	0	0
108501260	2	3203205	0	2	29	1	1	2015	1	0	1	3	1	2	1	1	2	1	1	4	0	0	0	0			1	0	1	1	0	1	1	0	0	0	0	0	0	0	0	0	0	0	0	0	0	0	0
112221906	1	2111201	0	1	45	2	1	2004	1	0	1	4	1	1	1	2	2	2	2	0	0	0	0	0			3	2	1	0	0	0	0	0	0	0	0	2	1	1	2	2	2	2	2	2	0	0	0
108503050	2	3550308	1	2	48	2	1	1997	1	0	1	1	1	2	1	2	2	2	2	0	0	0	0	0			1	0	1	0	0	0	0	0	0	0	0	0	0	0	0	0	0	0	0	0	0	0	0
116736791	1	2211001	0	1	36	2	1	2008	1	0	1	3	1	2	1	1	1	2	2	0	0	0	0	0			3	0	3	3	2	0	0	0	0	0	0	2	1	2	1	2	2	2	2	1	13	0	0
108501582	2	3543402	0	1	27	1	1	2016	1	0	1	1	2	1	2	2	2	2	1	4	23	0	0	0			0	1	0	0	0	0	3	3	0	0	0	2	2	2	1	2	2	2	2	2	0	0	0
108503027	2	3550308	1	2	54	3	1	1993	1	0	1	4	1	1	1	2	2	2	2	0	0	0	0	0			3	3	2	0	0	0	0	0	0	0	0	2	2	2	1	1	2	2	2	2	0	0	0
112220118	2	3548807	0	1	29	1	1	2014	1	0	1	3	1	1	1	1	2	2	2	0	0	0	0	0			3	3	3	3	0	0	0	0	0	0	0	1	1	2	1	2	2	2	2	2	0	0	0
108501195	2	3513801	0	2	31	1	1	2016	1	0	1	2	1	2	2	2	2	2	2	0	0	0	0	0			2	0	0	0	0	0	0	0	0	0	0	1	1	2	2	2	2	2	2	2	0	0	0
108503433	2	3550308	1	1	39	2	1	2006	1	0	1	4	1	2	2	2	1	2	2	0	0	0	0	0			2	0	0	0	1	0	0	0	0	0	0	1	2	2	2	2	2	2	2	2	0	0	0
108500232	1	2111300	1	1	57	3	1	1988	1	0	1	3	1	2	1	1	2	2	2	0	0	0	0	0			3	0	3	3	0	0	0	0	0	0	0	2	1	2	1	2	2	2	2	2	0	0	0
108504169	2	3550308	1	1	65	3	1	1979	1	0	1	4	1	2	2	2	2	1	1	43	0	0	0	0			2	0	0	0	0	1	1	0	0	0	0	1	2	2	2	2	2	2	2	2	0	0	0
112221548	1	2111300	1	2	30	1	1	2019	1	0	1	3	1	2	2	1	2	2	1	98	0	0	0	0			3	0	0	3	0	0	1	0	0	0	0	1	1	2	2	2	2	2	2	2	0	0	0
112221942	1	2211001	0	1	39	2	1	2008	1	0	1	2	1	1	1	1	1	2	2	0	0	0	0	0			3	3	3	3	1	0	0	0	0	0	0	1	1	1	1	2	2	1	2	2	0	0	0
112221571	1	2111300	1	2	25	1	1	2019	1	0	1	4	1	2	1	2	2	2	2	0	0	0	0	0			1	0	1	0	0	0	0	0	0	0	0	0	0	0	0	0	0	0	0	0	0	0	0
112221434	1	2211001	0	1	34	1	1	2011	1	0	1	4	1	2	1	1	2	2	2	0	0	0	0	0			1	0	1	1	0	0	0	0	0	0	0	0	0	0	0	0	0	0	0	0	0	0	0
108498636	1	2211001	0	1	31	1	1	2013	1	0	1	3	1	2	1	1	2	2	2	0	0	0	0	0			3	0	3	3	0	0	0	0	0	0	0	1	1	2	1	2	2	2	2	2	0	0	0
108499068	1	2111300	1	1	28	1	1	2018	1	0	1	3	1	2	2	2	2	2	1	15	3	0	0	0			1	0	0	0	0	0	1	1	0	0	0	0	0	0	0	0	0	0	0	0	0	0	0
108503590	2	3525904	0	2	66	3	1	1979	2	1	3	4	1	2	1	2	2	2	2	0	0	0	0	0			2	0	2	0	0	0	0	0	0	0	0	1	1	2	2	2	2	2	2	2	0	0	0
108501033	1	2111300	1	1	71	3	1	1988	1	0	2	1	1	1	2	2	1	1	2	0	0	0	0	0			3	3	0	0	2	2	0	0	0	0	0	1	2	2	2	2	2	2	2	2	0	0	0
112221610	1	2111300	1	2	30	1	1	2013	1	0	1	3	2	2	2	2	2	2	1	3	0	0	0	0			0	0	0	0	0	0	3	0	0	0	0	2	2	2	1	2	2	2	1	2	0	0	0
108499673	1	2109106	0	1	55	3	1	1989	1	0	1	3	1	1	2	1	1	2	1	18	0	0	0	0			3	3	0	3	2	0	3	0	0	0	0	1	1	2	2	2	2	1	2	2	0	0	0
112221675	1	2111300	1	1	28	1	1	2017	1	0	1	3	2	2	1	1	2	1	2	0	0	0	0	0			0	0	3	3	0	1	0	0	0	0	0	2	1	2	1	2	2	2	2	2	0	0	0
108502793	2	3554003	0	1	39	2	1	2005	1	0	1	4	1	1	1	1	2	2	2	0	0	0	0	0			2	2	2	2	0	0	0	0	0	0	0	1	2	2	1	2	2	2	2	2	0	0	0
108501553	2	3509502	0	1	28	1	1	2016	2	1	1	4	1	1	2	2	2	2	2	0	0	0	0	0			3	2	0	0	0	0	0	0	0	0	0	1	1	1	1	2	2	2	2	2	0	0	0
108501482	2	3543402	0	1	33	1	1	2013	1	0	1	3	1	1	1	1	2	1	2	0	0	0	0	0			2	2	3	2	0	1	0	0	0	0	0	1	1	1	1	2	2	2	2	2	0	0	0
108500265	1	2111300	1	1	44	2	1	1999	1	0	1	2	1	1	1	1	2	2	2	0	0	0	0	0			3	3	3	3	0	0	0	0	0	0	0	2	2	2	1	2	2	2	2	2	0	0	0
108501279	2	3518909	0	2	30	1	1	2017	1	0	1	4	1	1	1	2	1	2	2	0	0	0	0	0			3	3	3	0	3	0	0	0	0	0	0	1	1	1	1	2	2	2	2	2	0	0	0
116736820	1	2101400	0	1	45	2	1	1999	1	0	1	3	1	1	2	2	2	2	2	0	0	0	0	0			3	3	0	0	0	0	0	0	0	0	0	1	1	2	1	2	2	2	2	2	0	0	0
108503994	2	3550308	1	2	69	3	1	1984	1	0	1	1	1	1	1	1	2	2	2	0	0	0	0	0			2	2	2	2	0	0	0	0	0	0	0	1	2	2	2	2	2	2	2	2	0	0	0
108499035	1	2111300	1	1	28	1	1	2018	1	0	1	3	1	2	2	2	2	2	2	0	0	0	0	0			1	0	0	0	0	0	0	0	0	0	0	0	0	0	0	0	0	0	0	0	0	0	0
108501751	2	3550308	1	2	34	1	1	2009	1	0	1	3	2	2	1	1	2	2	2	0	0	0	0	0			0	0	2	2	0	0	0	0	0	0	0	2	2	2	1	2	2	2	2	2	0	0	0
108499731	1	2110005	0	1	44	2	1	2004	1	0	1	4	1	2	1	2	2	2	2	0	0	0	0	0			3	0	3	0	0	0	0	0	0	0	0	2	1	2	1	2	2	2	2	2	0	0	0
108499654	1	2109908	0	1	46	2	1	2003	1	0	1	4	2	2	1	1	2	1	2	0	0	0	0	0			0	0	3	3	0	3	0	0	0	0	0	2	2	2	2	2	2	2	2	2	0	0	0
108503974	2	3550308	1	2	66	3	1	1980	1	0	1	3	1	2	2	2	2	2	2	0	0	0	0	0			3	0	0	0	0	0	0	0	0	0	0	1	2	2	2	2	2	2	2	2	0	0	0
108501799	2	3550308	1	2	33	1	1	2014	1	0	1	1	1	1	2	2	2	2	2	0	0	0	0	0			2	2	0	0	0	0	0	0	0	0	0	2	2	2	1	1	2	2	2	2	0	0	0
112221596	1	2111300	1	2	27	1	1	2017	1	0	1	3	1	1	1	1	2	2	2	0	0	0	0	0			1	1	1	1	0	0	0	0	0	0	0	0	0	0	0	0	0	0	0	0	0	0	0
112221658	1	2111300	1	1	31	1	1	2019	1	0	1	3	2	2	2	2	2	2	1	3	0	0	0	0			0	0	0	0	0	0	3	0	0	0	0	2	2	2	1	2	2	2	2	2	0	0	0
108503202	2	3550308	1	2	35	2	1	2009	1	0	1	3	2	1	2	2	2	2	1	3	0	0	0	0			0	3	0	0	0	0	3	0	0	0	0	2	2	2	1	2	2	2	2	2	0	0	0
112220117	2	3509007	0	1	32	1	1	2014	1	0	1	1	2	2	2	1	2	2	2	0	0	0	0	0			0	0	0	3	0	0	0	0	0	0	0	2	2	1	1	2	2	1	2	2	0	0	0
112220603	2	3546603	0	1	50	2	1	1998	1	0	1	2	1	1	2	2	2	2	2	0	0	0	0	0			3	3	0	0	0	0	0	0	0	0	0	1	2	2	2	2	2	2	2	2	0	0	0
116737112	1	2111300	1	2	62	3	1	1983	1	0	1	2	1	2	2	2	2	1	2	0	0	0	0	0			2	0	0	0	0	2	0	0	0	0	0	1	1	2	2	2	2	2	1	2	0	0	0
108503320	2	3550308	1	1	49	2	1	1995	1	0	1	3	1	1	1	1	2	1	2	0	0	0	0	0			3	3	3	3	0	1	0	0	0	0	0	1	1	2	1	2	2	2	2	2	0	0	0
116736694	1	2101400	0	2	56	3	1	1992	1	0	1	2	1	1	2	1	2	2	2	0	0	0	0	0			3	2	0	3	0	0	0	0	0	0	0	1	2	2	2	2	2	2	2	2	0	0	0
108499024	1	2111300	1	1	34	1	1	2018	1	0	1	3	1	1	1	2	2	2	2	0	0	0	0	0			1	1	1	0	0	0	0	0	0	0	0	0	0	0	0	0	0	0	0	0	0	0	0
112221859	1	2111201	0	1	49	2	1	1998	1	0	1	3	1	2	1	1	2	2	2	0	0	0	0	0			3	0	3	3	0	0	0	0	0	0	0	1	2	1	1	2	2	2	2	2	0	0	0
108501357	2	3509502	0	2	25	1	1	2019	1	0	1	3	1	2	2	2	2	2	2	0	0	0	0	0			1	0	0	0	0	0	0	0	0	0	0	0	0	0	0	0	0	0	0	0	0	0	0
108498818	1	2111300	1	2	33	1	1	2019	1	0	1	1	1	1	2	2	1	1	2	0	0	0	0	0			3	3	0	0	3	1	0	0	0	0	0	2	2	1	2	2	2	2	2	2	0	0	0
108499971	1	2111300	1	2	47	2	1	1999	1	0	1	2	1	2	1	1	1	2	2	0	0	0	0	0			3	0	1	3	1	0	0	0	0	0	0	2	1	1	2	2	2	1	2	2	0	0	0
108502733	2	3502804	0	1	44	2	1	2000	1	0	1	3	1	1	1	1	2	1	2	0	0	0	0	0			2	3	2	2	0	2	0	0	0	0	0	1	2	2	1	2	2	2	1	2	0	0	0
108499268	1	2111300	1	1	33	1	1	2017	2	1	2	4	1	1	1	1	2	1	2	0	0	0	0	0			3	2	1	1	0	2	0	0	0	0	0	1	1	2	2	2	2	1	1	2	0	0	0
108502065	2	3550308	1	1	32	1	1	2012	1	0	1	2	1	1	2	2	2	1	2	0	0	0	0	0			3	1	0	0	0	1	0	0	0	0	0	1	1	2	1	2	2	2	2	2	0	0	0
112221177	2	3550308	1	2	62	3	1	1981	1	0	1	4	2	2	1	2	1	2	2	0	0	0	0	0			0	0	1	0	1	0	0	0	0	0	0	0	0	0	0	0	0	0	0	0	0	0	0
108503232	2	3550308	1	2	37	2	1	2012	1	0	1	3	1	2	2	1	2	1	2	0	0	0	0	0			3	0	0	3	0	3	0	0	0	0	0	1	1	2	1	2	2	2	2	2	0	0	0
108501533	2	3516200	0	1	33	1	1	2015	1	0	1	3	1	2	1	2	2	2	2	0	0	0	0	0			3	0	2	0	0	0	0	0	0	0	0	1	1	2	1	2	2	2	2	2	0	0	0
108498870	1	2111300	1	2	34	1	1	2012	2	1	1	3	2	1	2	2	2	2	1	8	0	0	0	0			0	2	0	0	0	0	2	0	0	0	0	2	1	2	1	2	2	2	2	2	0	0	0
108501935	2	2111300	0	2	29	1	1	2015	1	0	1	2	2	2	1	1	2	2	1	4	0	0	0	0			0	0	1	1	0	0	3	0	0	0	0	2	2	2	1	2	2	2	2	2	0	0	0
108498514	1	2211001	0	2	26	1	1	2018	1	0	1	4	1	1	1	1	2	2	2	0	0	0	0	0			1	1	2	1	0	0	0	0	0	0	0	2	1	2	1	2	2	1	2	2	0	0	0
116737120	1	2111300	1	1	80	3	1	1963	1	0	1	2	2	2	1	1	2	1	2	0	0	0	0	0			0	0	3	3	0	1	0	0	0	0	0	2	2	1	2	2	2	2	1	2	0	0	0
108500089	1	2111300	1	2	46	2	1	2000	1	0	1	3	1	1	1	1	1	1	2	0	0	0	0	0			3	3	3	3	1	2	0	0	0	0	0	1	1	2	1	2	2	2	1	2	0	0	0
108501823	2	3550308	1	2	29	1	1	2014	1	0	1	3	1	2	2	2	2	1	1	3	0	0	0	0			1	0	0	0	0	1	3	0	0	0	0	2	2	2	1	2	2	2	2	2	0	0	0
108503316	2	3550308	1	1	53	3	1	1991	1	0	1	4	2	2	1	1	2	1	2	0	0	0	0	0			0	0	3	1	0	1	0	0	0	0	0	2	2	2	1	1	2	2	2	2	0	0	0
108504098	2	3550308	1	1	69	3	1	1974	1	0	1	3	1	2	2	2	2	1	1	4	0	0	0	0			3	0	0	0	0	1	3	0	0	0	0	2	1	2	1	2	2	2	2	2	0	0	0
112220429	2	3500105	0	2	44	2	1	2001	1	0	1	3	1	1	1	1	2	2	2	0	0	0	0	0			3	2	3	3	0	0	0	0	0	0	0	1	2	2	2	2	2	2	2	2	0	0	0
108500019	1	2111300	1	2	46	2	1	1998	1	0	1	4	1	1	2	2	2	2	1	18	0	0	0	0			2	2	0	0	0	0	1	0	0	0	0	2	1	2	2	2	2	2	2	2	0	0	0
108498420	1	2105302	0	2	31	1	1	2017	1	0	1	4	1	2	2	2	2	2	2	0	0	0	0	0			1	0	0	0	0	0	0	0	0	0	0	0	0	0	0	0	0	0	0	0	0	0	0
108499233	1	2111300	1	1	27	1	1	2019	1	0	1	4	1	2	1	1	2	2	2	0	0	0	0	0			3	0	1	3	0	0	0	0	0	0	0	2	1	2	1	2	2	2	2	2	0	0	0
108499964	1	2111300	1	2	50	2	1	1994	1	0	1	3	1	1	1	1	2	1	2	0	0	0	0	0			3	3	2	3	0	3	0	0	0	0	0	1	1	2	1	1	2	2	2	2	0	0	0
112221709	1	2111300	1	1	35	2	1	2011	1	0	1	2	1	1	2	1	2	2	2	0	0	0	0	0			3	3	0	3	0	0	0	0	0	0	0	2	1	2	1	2	2	2	2	2	0	0	0
108500799	1	2111300	1	2	65	3	1	1979	1	0	1	3	2	2	2	2	2	1	2	0	0	0	0	0			0	0	0	0	0	1	0	0	0	0	0	0	0	0	0	0	0	0	0	0	0	0	0
112221682	1	2111300	1	1	28	1	1	2018	1	0	1	3	2	2	1	1	2	2	2	0	0	0	0	0			0	0	3	3	0	0	0	0	0	0	0	2	1	2	1	2	2	2	2	2	0	0	0
108500918	1	2111300	1	2	60	3	1	1984	1	0	1	4	2	2	2	2	2	1	2	0	0	0	0	0			0	0	0	0	0	1	0	0	0	0	0	0	0	0	0	0	0	0	0	0	0	0	0
108498902	1	2111300	1	2	28	1	1	2019	1	0	1	3	1	2	2	2	2	2	1	26	0	0	0	0			1	0	0	0	0	0	1	0	0	0	0	0	0	0	0	0	0	0	0	0	0	0	0
108502301	2	3552205	0	2	54	3	1	1998	1	0	1	2	2	1	2	2	2	2	2	0	0	0	0	0			0	2	0	0	0	0	0	0	0	0	0	2	1	2	2	1	2	2	2	2	0	0	0
108504119	2	3550308	1	1	75	3	1	1973	1	0	1	4	1	2	2	1	1	2	2	0	0	0	0	0			2	0	0	2	2	0	0	0	0	0	0	1	1	2	1	2	2	1	2	2	0	0	0
108501589	2	3503208	0	1	29	1	1	2015	1	0	1	3	1	2	1	1	2	2	2	0	0	0	0	0			3	0	3	3	0	0	0	0	0	0	0	2	2	2	1	2	2	2	2	2	0	0	0
108502917	2	3507605	0	1	36	2	1	2013	1	0	1	4	2	1	2	2	2	2	2	0	0	0	0	0			0	3	0	0	0	0	0	0	0	0	0	2	1	2	1	2	2	2	2	2	0	0	0
112222476	1	2111300	1	1	72	3	1	1974	1	0	1	1	2	2	1	2	2	2	2	0	0	0	0	0			0	0	1	0	0	0	0	0	0	0	0	0	0	0	0	0	0	0	0	0	0	0	0
108503068	2	3550308	1	2	47	2	1	1999	1	0	1	4	2	2	2	2	2	2	1	3	0	0	0	0			0	0	0	0	0	0	3	0	0	0	0	2	2	2	1	2	2	2	2	2	0	0	0
108500138	1	2111300	1	2	41	2	1	2009	1	0	1	1	2	2	2	2	1	1	2	0	0	0	0	0			0	0	0	0	3	2	0	0	0	0	0	2	1	2	1	2	2	2	2	2	0	0	0
108503709	2	3530607	0	1	71	3	1	1976	1	0	1	4	2	2	2	2	1	1	2	0	0	0	0	0			0	0	0	0	3	2	0	0	0	0	0	2	2	2	1	2	2	2	1	2	0	0	0
118692214	1	1702109	0	2	39	2	1	2013	1	0	1	2	1	2	2	2	2	1	2	0	0	0	0	0			1	0	0	0	0	2	0	0	0	0	0	2	2	2	2	2	2	2	1	2	0	0	0
112222501	1	2111300	1	1	70	3	1	1976	1	0	1	2	1	2	1	1	2	1	2	0	0	0	0	0			3	0	3	2	0	2	0	0	0	0	0	1	2	2	1	2	2	2	1	2	0	0	0
108500508	1	2111300	1	1	44	2	1	2002	1	0	1	3	1	2	2	2	2	2	2	0	0	0	0	0			3	0	0	0	0	0	0	0	0	0	0	1	1	2	1	2	2	2	2	2	0	0	0
112221027	2	3503208	0	2	65	3	1	1980	1	0	1	3	1	1	2	2	1	2	2	0	0	0	0	0			2	2	0	0	2	0	0	0	0	0	0	1	1	2	2	2	2	1	2	2	0	0	0
108504010	2	3550308	1	2	60	3	1	1984	1	0	1	4	1	2	1	2	1	2	2	0	0	0	0	0			2	0	2	0	1	0	0	0	0	0	0	1	2	2	1	2	2	2	2	2	0	0	0
108502190	2	3550308	1	1	27	1	1	2018	1	0	1	3	1	2	2	2	2	2	1	98	0	0	0	0			3	0	0	0	0	0	3	0	0	0	0	2	2	2	1	2	2	2	2	2	0	0	0
108500471	1	2111300	1	1	42	2	1	2018	1	0	1	4	2	2	2	2	1	2	2	0	0	0	0	0			0	0	0	0	1	0	0	0	0	0	0	0	0	0	0	0	0	0	0	0	0	0	0
108499086	1	2111300	1	1	32	1	1	2015	1	0	1	4	1	1	1	1	2	2	2	0	0	0	0	0			3	3	3	3	0	0	0	0	0	0	0	2	1	1	1	2	2	2	2	2	0	0	0
108499820	1	2105302	0	1	38	2	1	2005	1	0	1	2	1	2	1	1	1	1	2	0	0	0	0	0			3	0	3	3	2	1	0	0	0	0	0	1	2	2	1	2	2	2	2	2	0	0	0
108503993	2	3550308	1	2	69	3	1	1982	1	0	1	3	2	2	2	2	1	2	2	0	0	0	0	0			0	0	0	0	1	0	0	0	0	0	0	0	0	0	0	0	0	0	0	0	0	0	0
108501812	2	3550308	1	2	32	1	1	2013	1	0	1	3	1	1	1	2	2	2	2	0	0	0	0	0			2	2	2	0	0	0	0	0	0	0	0	1	1	2	1	2	2	2	2	2	0	0	0
116736528	1	2111201	0	2	29	1	1	2019	1	0	1	3	1	2	2	2	2	2	2	0	0	0	0	0			1	0	0	0	0	0	0	0	0	0	0	0	0	0	0	0	0	0	0	0	0	0	0
108501972	2	3550308	1	2	25	1	1	2018	1	0	1	4	1	1	2	2	2	2	1	20	0	0	0	0			3	3	0	0	0	0	3	0	0	0	0	2	2	2	1	2	2	2	1	2	0	0	0
108501013	1	2111300	1	1	65	3	1	1980	1	0	1	4	1	1	2	2	1	1	2	0	0	0	0	0			3	3	0	0	3	1	0	0	0	0	0	1	1	2	2	2	2	1	2	2	0	0	0
108504163	2	3550308	1	1	68	3	1	1978	1	0	1	3	1	2	2	2	2	2	2	0	0	0	0	0			2	0	0	0	0	0	0	0	0	0	0	1	2	2	1	2	2	2	2	2	0	0	0
108504111	2	3550308	1	1	73	3	1	1975	1	0	1	2	1	2	2	2	2	2	2	0	0	0	0	0			2	0	0	0	0	0	0	0	0	0	0	1	2	2	2	2	2	2	2	2	0	0	0
108503150	2	3550308	1	2	39	2	1	2006	1	0	1	4	1	1	1	1	2	2	1	18	0	0	0	0			3	3	2	2	0	0	1	0	0	0	0	1	2	2	1	1	2	2	2	2	0	0	0
108503000	2	3550308	1	2	58	3	1	1986	1	0	1	3	1	2	2	2	2	2	2	0	0	0	0	0			3	0	0	0	0	0	0	0	0	0	0	1	2	2	2	2	2	2	2	2	0	0	0
108498584	1	2211001	0	1	33	1	1	2012	1	0	1	3	1	1	1	1	2	2	1	13	0	0	0	0			3	3	1	3	0	0	3	0	0	0	0	2	1	2	1	2	2	1	2	2	0	0	0
108501172	2	3541406	0	2	31	1	1	2014	1	0	1	4	1	1	2	2	2	2	1	21	35	0	0	0			3	2	0	0	0	0	1	1	0	0	0	1	1	2	1	2	2	2	2	2	0	0	0
108499863	1	2211001	0	1	37	2	1	2003	1	0	1	2	1	2	1	2	2	2	2	0	0	0	0	0			3	0	3	0	0	0	0	0	0	0	0	1	2	2	1	2	2	2	2	2	0	0	0
108503677	2	3507605	0	1	71	3	1	1974	1	0	1	2	1	1	1	1	1	2	2	0	0	0	0	0			3	3	2	2	2	0	0	0	0	0	0	1	1	1	1	1	2	2	1	2	0	0	0
112222487	1	2111300	1	1	67	3	1	1978	1	0	1	4	1	1	2	2	2	1	2	0	0	0	0	0			3	3	0	0	0	1	0	0	0	0	0	1	2	2	1	2	2	2	2	2	0	0	0
108503977	2	3550308	1	2	67	3	1	1980	1	0	1	4	1	2	2	1	1	1	2	0	0	0	0	0			2	0	0	2	2	2	0	0	0	0	0	1	2	2	2	2	2	2	2	2	0	0	0
108503944	2	3550308	1	2	66	3	1	1977	1	0	1	2	1	1	1	2	1	2	2	0	0	0	0	0			2	2	2	0	2	0	0	0	0	0	0	1	1	2	1	2	2	2	2	2	0	0	0
118692269	1	2108900	0	1	62	3	1	1984	1	0	1	4	1	2	1	1	2	2	2	0	0	0	0	0			1	0	1	1	0	0	0	0	0	0	0	0	0	0	0	0	0	0	0	0	0	0	0
108502542	2	3515509	0	2	38	2	1	2017	1	0	1	3	1	1	2	2	1	2	2	0	0	0	0	0			3	3	0	0	2	0	0	0	0	0	0	2	1	2	2	2	2	2	2	2	0	0	0
108499645	1	2111102	0	1	47	2	1	1999	1	0	1	4	1	1	1	1	1	2	2	0	0	0	0	0			3	3	3	3	1	0	0	0	0	0	0	2	1	2	1	1	2	2	2	2	0	0	0
112221464	1	1501402	0	1	28	1	1	2015	1	0	1	4	1	2	2	1	2	2	2	0	0	0	0	0			3	0	0	1	0	0	0	0	0	0	0	2	1	1	1	2	2	2	2	2	0	0	0
108499396	1	2211001	0	2	44	2	1	2002	1	0	1	4	1	1	1	1	2	2	2	0	0	0	0	0			3	3	2	2	0	0	0	0	0	0	0	1	1	2	1	2	2	2	2	2	0	0	0
108503370	2	3550308	1	1	44	2	1	2002	1	0	1	4	1	2	1	2	2	1	2	0	0	0	0	0			3	0	3	0	0	3	0	0	0	0	0	1	1	2	1	2	2	2	2	2	0	0	0
108503305	2	3550308	1	1	54	3	1	1993	1	0	1	3	2	1	2	1	1	2	2	0	0	0	0	0			0	3	0	3	3	0	0	0	0	0	0	2	2	2	1	2	2	2	2	2	0	0	0
118692194	1	2211001	0	2	41	2	1	2003	1	0	1	3	1	1	1	1	2	1	2	0	0	0	0	0			2	3	3	3	0	1	0	0	0	0	0	1	1	2	1	2	2	2	2	2	0	0	0
108501515	2	3507506	0	1	34	1	1	2015	1	0	1	2	2	1	1	2	2	2	2	0	0	0	0	0			0	3	3	0	0	0	0	0	0	0	0	2	2	2	1	2	2	2	2	2	0	0	0
108501991	2	3550308	1	2	28	1	1	2017	1	0	1	4	1	1	1	1	2	2	2	0	0	0	0	0			3	3	3	1	0	0	0	0	0	0	0	2	1	2	1	2	2	2	2	2	0	0	0
108502749	2	3505500	0	1	43	2	1	2002	1	0	1	3	1	2	1	1	1	2	1	3	0	0	0	0			3	0	3	1	3	0	1	0	0	0	0	2	2	2	1	2	2	2	2	2	0	0	0
108500225	1	2111300	1	1	36	2	1	2010	1	0	1	3	1	1	1	1	1	2	2	0	0	0	0	0			3	2	3	2	2	0	0	0	0	0	0	1	1	1	1	1	2	1	2	1	5	0	0
108499578	1	2110708	0	1	46	2	1	2001	1	0	1	2	1	1	1	1	2	2	2	0	0	0	0	0			3	3	1	3	0	0	0	0	0	0	0	1	1	1	2	2	2	2	2	2	0	0	0
112219984	2	3549904	0	2	34	1	1	2014	1	0	1	3	1	1	2	2	2	2	1	4	0	0	0	0			2	3	0	0	0	0	3	0	0	0	0	1	1	1	1	2	2	2	2	2	0	0	0
108502103	2	3550308	1	1	34	1	1	2012	1	0	1	3	2	1	1	1	2	1	2	0	0	0	0	0			0	3	3	3	0	1	0	0	0	0	0	2	2	2	1	2	2	2	2	2	0	0	0
108502388	2	3549409	0	2	47	2	1	2000	1	0	1	3	1	2	2	2	2	2	1	4	0	0	0	0			2	0	0	0	0	0	3	0	0	0	0	1	2	2	2	2	2	2	2	2	0	0	0
108498717	1	5208707	0	1	28	1	1	2018	1	0	1	2	1	2	2	2	2	2	2	0	0	0	0	0			1	0	0	0	0	0	0	0	0	0	0	0	0	0	0	0	0	0	0	0	0	0	0
108503368	2	3550308	1	1	45	2	1	1999	1	0	2	3	2	2	2	2	2	2	1	11	0	0	0	0			0	0	0	0	0	0	2	0	0	0	0	2	2	2	2	2	1	2	2	2	0	0	0
112222293	1	2111201	0	2	64	3	1	1984	1	0	1	1	1	2	2	2	2	2	1	4	0	0	0	0			3	0	0	0	0	0	3	0	0	0	0	2	1	2	1	2	2	2	2	2	0	0	0
108501606	2	3516200	0	1	30	1	1	2017	1	0	1	3	2	2	1	1	2	2	2	0	0	0	0	0			0	0	3	3	0	0	0	0	0	0	0	2	1	2	1	2	2	2	2	2	0	0	0
112220566	2	3548500	0	1	53	3	1	1990	1	0	3	3	2	2	2	2	2	2	1	3	18	0	0	0			0	0	0	0	0	0	3	3	0	0	0	2	2	2	1	2	2	2	1	2	0	0	0
108502398	2	3540705	0	2	40	2	1	2004	1	0	1	4	1	1	2	1	2	2	2	0	0	0	0	0			3	3	0	3	0	0	0	0	0	0	0	2	1	2	2	2	2	2	2	2	0	0	0
108504165	2	3550308	1	1	66	3	1	1981	1	0	1	4	1	2	2	1	1	1	1	4	0	0	0	0			2	0	0	2	2	2	2	0	0	0	0	2	1	2	1	2	2	2	2	2	0	0	0
108500385	1	2111300	1	1	51	3	1	1994	1	0	1	4	1	2	1	1	2	2	2	0	0	0	0	0			2	0	2	2	0	0	0	0	0	0	0	1	1	2	1	2	2	2	2	2	0	0	0
108503298	2	3550308	1	1	58	3	1	1987	1	0	1	4	1	2	1	2	2	2	2	0	0	0	0	0			2	0	2	0	0	0	0	0	0	0	0	1	1	2	1	2	2	2	2	2	0	0	0
112220605	2	3552205	0	1	45	2	1	1999	1	0	1	3	1	2	1	1	2	1	2	0	0	0	0	0			3	0	3	1	0	2	0	0	0	0	0	1	2	2	1	2	2	2	1	2	0	0	0
108503168	2	3550308	1	2	43	2	1	2008	1	0	1	4	2	1	1	1	2	2	2	0	0	0	0	0			0	3	3	3	0	0	0	0	0	0	0	2	1	2	1	2	2	2	2	2	0	0	0
108501341	2	4113700	0	2	33	1	1	2014	1	0	1	3	1	1	1	1	2	2	2	0	0	0	0	0			3	2	3	3	0	0	0	0	0	0	0	1	2	2	1	2	2	2	2	2	0	0	0
108501590	2	3543402	0	1	32	1	1	2017	1	0	1	3	1	2	1	1	2	1	1	3	4	0	0	0			3	0	1	1	0	1	3	3	0	0	0	2	2	2	1	2	2	2	2	1	4	3	0
112220106	2	3505302	0	1	31	1	1	2013	1	0	1	3	1	2	1	2	1	1	2	0	0	0	0	0			3	0	3	0	3	2	0	0	0	0	0	1	2	2	1	2	2	2	2	2	0	0	0
108503400	2	3550308	1	1	43	2	1	2003	1	0	1	2	2	1	2	2	2	1	2	0	0	0	0	0			0	3	0	0	0	3	0	0	0	0	0	1	1	2	2	1	2	2	2	2	0	0	0
108502252	2	3552205	0	2	57	3	1	1991	1	0	1	4	1	2	2	2	1	1	1	4	19	0	0	0			3	0	0	0	1	1	1	3	0	0	0	1	1	2	2	2	2	1	2	2	0	0	0
118692212	1	2104057	0	2	40	2	1	2006	1	0	1	4	1	2	2	2	2	2	1	4	0	0	0	0			3	0	0	0	0	0	3	0	0	0	0	2	1	2	2	2	2	1	2	2	0	0	0
116737079	1	2111300	1	2	68	3	1	1978	1	0	1	3	1	2	2	2	2	2	2	0	0	0	0	0			1	0	0	0	0	0	0	0	0	0	0	0	0	0	0	0	0	0	0	0	0	0	0
108499919	1	2111300	1	2	54	3	1	1991	1	0	1	2	1	2	2	2	2	1	2	0	0	0	0	0			3	0	0	0	0	1	0	0	0	0	0	1	2	2	2	2	2	2	1	2	0	0	0
108500469	1	2111300	1	1	42	2	1	2016	1	0	1	1	2	2	1	2	2	1	2	0	0	0	0	0			0	0	1	0	0	1	0	0	0	0	0	0	0	0	0	0	0	0	0	0	0	0	0
108500509	1	2111300	1	1	40	2	1	2015	1	0	1	3	1	2	2	1	1	1	2	0	0	0	0	0			1	0	0	1	1	2	0	0	0	0	0	2	2	2	2	2	2	2	1	2	0	0	0
108498975	1	2111300	1	2	29	1	1	2018	1	0	1	3	1	2	2	2	2	1	1	4	13	0	0	0			1	0	0	0	0	1	3	2	0	0	0	2	2	2	1	2	2	2	2	2	0	0	0
108500256	1	2111300	1	1	57	3	1	1988	1	0	1	3	1	1	2	2	1	1	2	0	0	0	0	0			3	3	0	0	1	3	0	0	0	0	0	1	2	2	1	1	2	2	2	2	0	0	0
108501795	2	3550308	1	2	33	1	1	2012	1	0	1	2	1	1	1	1	2	1	2	0	0	0	0	0			2	3	1	1	0	2	0	0	0	0	0	2	2	2	2	1	2	2	2	2	0	0	0
108498428	1	2105302	0	2	27	1	1	2017	1	0	2	3	1	2	2	2	2	2	1	4	0	0	0	0			3	0	0	0	0	0	3	0	0	0	0	1	1	2	1	2	2	2	2	2	0	0	0
108501596	2	3518701	0	1	29	1	1	2017	1	0	1	3	1	1	1	1	2	2	2	0	0	0	0	0			3	1	1	1	0	0	0	0	0	0	0	2	1	2	1	2	2	2	2	2	0	0	0
108502859	2	3505906	0	1	43	2	1	2009	1	0	2	1	1	1	2	2	2	2	1	13	0	0	0	0			3	3	0	0	0	0	3	0	0	0	0	1	1	2	1	2	2	2	2	2	0	0	0
108499081	1	2111300	1	1	32	1	1	2018	1	0	1	4	1	2	1	1	2	2	2	0	0	0	0	0			1	0	1	1	0	0	0	0	0	0	0	0	0	0	0	0	0	0	0	0	0	0	0
108502692	2	3555406	0	1	56	3	1	1989	1	0	1	3	1	2	1	2	2	2	2	0	0	0	0	0			3	0	3	0	0	0	0	0	0	0	0	1	1	2	2	2	2	2	1	2	0	0	0
112220388	2	3547304	0	2	53	3	1	1990	1	0	1	3	2	2	1	2	2	1	2	0	0	0	0	0			0	0	3	0	0	1	0	0	0	0	0	2	2	2	1	2	2	2	1	2	0	0	0
112221690	1	2111300	1	1	26	1	1	2019	1	0	1	3	1	2	2	1	2	2	2	0	0	0	0	0			1	0	0	1	0	0	0	0	0	0	0	0	0	0	0	0	0	0	0	0	0	0	0
108503483	2	3550308	1	1	38	2	1	2009	1	0	1	4	1	2	2	1	2	1	2	0	0	0	0	0			3	0	0	3	0	3	0	0	0	0	0	1	1	2	1	2	2	2	2	2	0	0	0
112221455	1	2211001	0	1	29	1	1	2015	1	0	1	2	1	2	1	1	2	2	2	0	0	0	0	0			1	0	1	1	0	0	0	0	0	0	0	0	0	0	0	0	0	0	0	0	0	0	0
112221902	1	2111201	0	1	46	2	1	2000	1	0	1	2	1	1	2	1	2	2	1	45	0	0	0	0			3	2	0	3	0	0	1	0	0	0	0	1	1	2	2	2	2	2	2	2	0	0	0
108501937	2	3550308	1	2	29	1	1	2017	1	0	1	4	1	1	2	2	2	1	2	0	0	0	0	0			3	3	0	0	0	3	0	0	0	0	0	2	1	2	1	2	2	1	2	2	0	0	0
108500369	1	2111300	1	1	40	2	1	2005	1	0	2	4	1	2	2	2	1	2	1	18	0	0	0	0			2	0	0	0	2	0	1	0	0	0	0	2	2	2	2	2	2	1	2	2	0	0	0
108500874	1	2111300	1	2	62	3	1	1982	2	1	1	3	1	2	2	2	2	2	2	0	0	0	0	0			1	0	0	0	0	0	0	0	0	0	0	0	0	0	0	0	0	0	0	0	0	0	0
116736748	1	2109007	0	1	39	2	1	2017	1	0	1	4	2	2	1	1	1	2	2	0	0	0	0	0			0	0	1	1	1	0	0	0	0	0	0	0	0	0	0	0	0	0	0	0	0	0	0
108498769	1	2211001	0	1	34	1	1	2011	1	0	1	1	1	1	1	2	1	2	2	0	0	0	0	0			3	3	3	0	2	0	0	0	0	0	0	1	1	1	1	2	2	2	2	2	0	0	0
108504194	2	3550308	1	1	72	3	1	1981	1	0	1	3	1	1	1	1	2	2	2	0	0	0	0	0			2	2	2	2	0	0	0	0	0	0	0	1	2	2	1	2	2	2	2	2	0	0	0
108501798	2	3550308	1	2	32	1	1	2013	1	0	1	4	1	2	2	2	2	2	1	4	0	0	0	0			2	0	0	0	0	0	1	0	0	0	0	1	2	2	2	2	2	2	2	2	0	0	0
108500413	1	2111300	1	1	46	2	1	2000	1	0	1	4	1	1	1	1	1	2	2	0	0	0	0	0			2	2	2	2	2	0	0	0	0	0	0	1	2	1	1	2	2	2	1	2	0	0	0
108500427	1	2111300	1	1	44	2	1	2014	1	0	1	3	2	1	1	1	1	1	2	0	0	0	0	0			0	1	1	1	1	1	0	0	0	0	0	0	0	0	0	0	0	0	0	0	0	0	0
108503824	2	3522406	0	1	64	3	1	1981	1	0	1	3	1	1	1	1	1	2	2	0	0	0	0	0			3	2	3	2	2	0	0	0	0	0	0	1	1	2	1	2	2	2	2	2	0	0	0
108502268	2	3552205	0	2	52	3	1	1992	1	0	1	3	2	2	2	2	2	2	1	15	3	0	0	0			0	0	0	0	0	0	2	2	0	0	0	2	2	2	1	2	2	2	2	2	0	0	0
116736579	1	2104008	0	1	32	1	1	2015	1	0	1	2	1	1	1	1	2	2	2	0	0	0	0	0			3	3	1	1	0	0	0	0	0	0	0	1	1	2	2	1	2	2	2	2	0	0	0
108500242	1	2111300	1	1	55	3	1	1989	1	0	1	3	1	1	2	2	1	2	2	0	0	0	0	0			3	2	0	0	2	0	0	0	0	0	0	2	1	2	2	2	2	2	2	2	0	0	0
108502221	2	3510609	0	2	56	3	1	1988	1	0	2	4	1	2	2	2	2	1	2	0	0	0	0	0			2	0	0	0	0	2	0	0	0	0	0	1	1	2	2	2	2	2	2	2	0	0	0
112222499	1	2111300	1	1	68	3	1	1980	1	0	1	3	1	2	1	2	2	2	2	0	0	0	0	0			1	0	1	0	0	0	0	0	0	0	0	0	0	0	0	0	0	0	0	0	0	0	0
108499260	1	2111300	1	1	30	1	1	2013	1	0	1	3	1	2	1	2	2	2	2	0	0	0	0	0			3	0	3	0	0	0	0	0	0	0	0	2	1	1	1	2	2	2	2	2	0	0	0
112221679	1	2111300	1	1	27	1	1	2019	1	0	1	3	1	2	2	1	2	2	1	4	0	0	0	0			1	0	0	1	0	0	1	0	0	0	0	0	0	0	0	0	0	0	0	0	0	0	0
118692390	1	2111300	1	2	61	3	1	1983	1	0	1	4	1	2	2	2	1	1	2	0	0	0	0	0			1	0	0	0	1	1	0	0	0	0	0	0	0	0	0	0	0	0	0	0	0	0	0
108500078	1	2111300	1	2	39	2	1	2017	1	0	2	2	1	2	2	1	2	2	2	0	0	0	0	0			1	0	0	1	0	0	0	0	0	0	0	0	0	0	0	0	0	0	0	0	0	0	0
108502565	2	3543907	0	1	59	3	1	1987	1	0	1	3	1	2	1	1	2	2	2	0	0	0	0	0			2	0	2	2	0	0	0	0	0	0	0	1	2	2	1	2	2	2	2	2	0	0	0
108500268	1	2111300	1	1	51	3	1	1994	1	0	1	4	1	2	1	2	2	2	2	0	0	0	0	0			3	0	3	0	0	0	0	0	0	0	0	1	2	2	1	2	2	2	2	2	0	0	0
108501987	2	3550308	1	2	30	1	1	2016	1	0	1	3	1	1	2	2	2	2	2	0	0	0	0	0			3	3	0	0	0	0	0	0	0	0	0	2	2	2	1	2	2	2	2	2	0	0	0
108503393	2	3550308	1	1	41	2	1	2003	1	0	1	3	1	2	1	2	2	1	2	0	0	0	0	0			2	0	2	0	0	2	0	0	0	0	0	1	2	2	1	2	2	2	2	2	0	0	0
108503401	2	3550308	1	1	40	2	1	2004	1	0	1	3	1	2	2	2	2	1	2	0	0	0	0	0			3	0	0	0	0	3	0	0	0	0	0	1	1	2	1	2	2	2	1	2	0	0	0
108502982	2	3550308	1	2	57	3	1	1984	1	0	1	1	2	2	1	1	2	2	2	0	0	0	0	0			0	0	3	3	0	0	0	0	0	0	0	1	2	2	1	2	2	2	2	2	0	0	0
108502445	2	3509502	0	2	40	2	1	2006	1	0	1	4	2	1	2	2	2	2	2	0	0	0	0	0			0	3	0	0	0	0	0	0	0	0	0	2	1	2	1	2	2	2	2	2	0	0	0
108502622	2	3548500	0	1	52	3	1	1991	1	0	3	1	1	2	2	2	2	2	2	0	0	0	0	0			2	0	0	0	0	0	0	0	0	0	0	1	2	2	2	2	2	2	2	2	0	0	0
108502042	2	3550308	1	1	36	2	1	2011	1	0	1	4	1	2	2	2	1	2	1	11	0	0	0	0			2	0	0	0	2	0	2	0	0	0	0	1	1	2	1	2	1	2	2	2	0	0	0
108503905	2	3537909	0	1	62	3	1	1983	1	0	1	1	1	2	2	2	2	2	2	0	0	0	0	0			3	0	0	0	0	0	0	0	0	0	0	1	1	2	1	2	2	2	2	2	0	0	0
108504245	2	3550308	1	1	61	3	1	1986	1	0	1	3	1	1	1	1	1	1	2	0	0	0	0	0			3	3	3	3	2	3	0	0	0	0	0	1	1	2	1	2	2	2	2	2	0	0	0
112221473	1	2111201	0	1	25	1	1	2019	1	0	1	4	1	2	2	1	2	2	2	0	0	0	0	0			1	0	0	1	0	0	0	0	0	0	0	0	0	0	0	0	0	0	0	0	0	0	0
108499505	1	2211001	0	1	35	2	1	2017	1	0	1	3	1	2	1	2	2	2	2	0	0	0	0	0			3	0	2	0	0	0	0	0	0	0	0	2	1	2	1	2	2	2	2	2	0	0	0
108503606	2	3509502	0	2	61	3	1	1985	1	0	1	3	1	2	2	2	1	2	1	17	0	0	0	0			2	0	0	0	2	0	2	0	0	0	0	1	1	2	2	2	2	1	2	2	0	0	0
108500577	1	2105302	0	2	63	3	1	1982	1	0	1	2	1	2	2	2	1	2	1	34	0	0	0	0			2	0	0	0	2	0	2	0	0	0	0	2	1	2	1	2	2	2	2	2	0	0	0
108501931	2	3550308	1	2	29	1	1	2017	1	0	1	4	2	2	2	2	2	2	1	20	0	0	0	0			0	0	0	0	0	0	1	0	0	0	0	0	0	0	0	0	0	0	0	0	0	0	0
108502864	2	3543402	0	1	36	2	1	2010	1	0	1	3	1	2	2	2	2	2	1	3	0	0	0	0			1	0	0	0	0	0	1	0	0	0	0	0	0	0	0	0	0	0	0	0	0	0	0
116737110	1	2111300	1	2	68	3	1	1984	1	0	1	4	1	2	2	2	2	2	2	0	0	0	0	0			1	0	0	0	0	0	0	0	0	0	0	0	0	0	0	0	0	0	0	0	0	0	0
108502869	2	3513009	0	1	35	2	1	2010	1	0	1	3	2	1	2	2	2	2	2	0	0	0	0	0			0	3	0	0	0	0	0	0	0	0	0	2	2	2	2	1	2	2	2	2	0	0	0
112221117	2	3507506	0	1	62	3	1	1982	1	0	1	3	2	1	1	1	2	1	2	0	0	0	0	0			0	1	1	1	0	1	0	0	0	0	0	0	0	0	0	0	0	0	0	0	0	0	0
108502435	2	3505500	0	2	39	2	1	2007	1	0	1	4	1	2	1	2	1	1	2	0	0	0	0	0			1	0	1	0	1	1	0	0	0	0	0	0	0	0	0	0	0	0	0	0	0	0	0
108503396	2	3550308	1	1	42	2	1	2003	1	0	1	2	1	2	1	1	2	2	2	0	0	0	0	0			2	0	2	2	0	0	0	0	0	0	0	1	1	2	1	2	2	2	2	2	0	0	0
108500448	1	2111300	1	1	43	2	1	2006	1	0	1	3	1	1	1	1	2	2	2	0	0	0	0	0			3	2	3	3	0	0	0	0	0	0	0	1	2	2	1	2	2	2	2	2	0	0	0
108504159	2	3550308	1	1	69	3	1	1978	1	0	1	3	1	2	2	2	2	2	1	98	0	0	0	0			2	0	0	0	0	0	1	0	0	0	0	1	2	2	2	2	2	2	2	2	0	0	0
108503998	2	3550308	1	2	63	3	1	1983	1	0	1	3	1	2	2	2	2	2	1	18	0	0	0	0			2	0	0	0	0	0	1	0	0	0	0	1	2	2	2	2	2	2	2	2	0	0	0
112221868	1	2109908	0	1	46	2	1	2002	1	0	1	2	1	1	1	1	2	2	2	0	0	0	0	0			3	2	3	3	0	0	0	0	0	0	0	2	1	2	1	2	2	2	2	2	0	0	0
108502778	2	3547304	0	1	42	2	1	2004	1	0	1	4	1	1	1	1	2	1	2	0	0	0	0	0			3	3	3	3	0	1	0	0	0	0	0	1	1	2	1	1	2	2	1	2	0	0	0
108500511	1	2111300	1	1	37	2	1	2018	1	0	1	4	1	2	2	1	2	2	1	4	0	0	0	0			3	0	0	2	0	0	1	0	0	0	0	1	1	1	2	2	2	2	2	2	0	0	0
108500378	1	2111300	1	1	39	2	1	2008	1	0	1	2	1	1	2	1	1	2	2	0	0	0	0	0			3	2	0	2	2	0	0	0	0	0	0	1	1	1	2	2	2	1	2	2	0	0	0
108504224	2	3550308	1	1	61	3	1	1984	1	0	1	3	1	1	1	2	2	1	2	0	0	0	0	0			2	2	2	0	0	1	0	0	0	0	0	1	2	2	1	2	2	2	2	2	0	0	0
108502243	2	3516200	0	2	57	3	1	1987	1	0	1	4	1	1	2	2	2	2	2	0	0	0	0	0			2	2	0	0	0	0	0	0	0	0	0	1	2	2	2	2	2	2	2	2	0	0	0
108500257	1	2111300	1	1	37	2	1	2007	1	0	1	2	1	2	1	1	1	1	2	0	0	0	0	0			3	0	3	3	2	1	0	0	0	0	0	1	1	2	1	2	2	2	2	2	0	0	0
112220565	2	3505906	0	1	53	3	1	1992	1	0	1	3	1	2	2	2	2	1	2	0	0	0	0	0			1	0	0	0	0	1	0	0	0	0	0	0	0	0	0	0	0	0	0	0	0	0	0
112221785	1	2112456	0	1	36	2	1	2018	1	0	1	4	1	2	2	1	2	2	2	0	0	0	0	0			1	0	0	1	0	0	0	0	0	0	0	0	0	0	0	0	0	0	0	0	0	0	0
108503640	2	3548500	0	1	76	3	1	1970	2	1	1	4	1	2	2	2	2	2	2	0	0	0	0	0			2	0	0	0	0	0	0	0	0	0	0	1	2	2	2	2	2	2	2	2	0	0	0
108499698	1	2105302	0	1	48	2	1	1998	1	0	2	3	1	2	1	1	2	1	2	0	0	0	0	0			3	0	3	3	0	1	0	0	0	0	0	1	1	2	1	2	2	2	2	2	0	0	0
108501472	2	3547809	0	1	33	1	1	2012	1	0	1	3	1	2	1	2	2	2	2	0	0	0	0	0			2	0	2	0	0	0	0	0	0	0	0	1	1	2	1	2	2	2	2	2	0	0	0
108503126	2	3550308	1	2	39	2	1	2006	1	0	1	4	1	2	2	2	1	1	2	0	0	0	0	0			3	0	0	0	3	3	0	0	0	0	0	1	2	2	1	2	2	2	2	2	0	0	0
108503261	2	3550308	1	1	58	3	1	1985	1	0	1	3	2	1	2	1	1	2	2	0	0	0	0	0			0	2	0	2	2	0	0	0	0	0	0	2	2	2	1	2	2	2	2	2	0	0	0
108504064	2	3550308	1	1	75	3	1	1969	1	0	1	4	1	2	2	2	2	2	2	0	0	0	0	0			2	0	0	0	0	0	0	0	0	0	0	1	2	2	1	2	2	2	2	2	0	0	0
108503664	2	3538006	0	1	61	3	1	1973	1	0	1	4	1	2	2	2	2	2	2	0	0	0	0	0			3	0	0	0	0	0	0	0	0	0	0	1	1	2	2	2	2	2	2	2	0	0	0
108500331	1	2111300	1	1	52	3	1	1994	1	0	1	3	1	1	1	2	2	1	1	27	0	0	0	0			3	3	3	0	0	1	1	0	0	0	0	1	1	2	1	2	2	2	2	2	0	0	0
108498986	1	2111300	1	2	25	1	1	2019	1	0	1	3	1	2	2	2	2	2	1	4	0	0	0	0			1	0	0	0	0	0	2	0	0	0	0	2	2	2	1	2	2	2	2	2	0	0	0
108499683	1	2105302	0	1	47	2	1	1997	1	0	1	3	1	1	1	1	1	1	2	0	0	0	0	0			3	2	3	3	2	1	0	0	0	0	0	1	2	2	1	2	2	2	2	2	0	0	0
108498667	1	2211001	0	1	28	1	1	2017	1	0	1	4	1	2	1	1	2	2	2	0	0	0	0	0			1	0	1	1	0	0	0	0	0	0	0	0	0	0	0	0	0	0	0	0	0	0	0
112220587	2	3509502	0	1	48	2	1	1996	1	0	1	3	1	2	1	1	1	1	1	3	0	0	0	0			2	0	1	2	1	2	1	0	0	0	0	2	1	2	1	2	2	2	1	2	0	0	0
108498832	1	2111300	1	2	27	1	1	2017	1	0	1	3	1	2	1	1	2	2	2	0	0	0	0	0			1	0	1	1	0	0	0	0	0	0	0	0	0	0	0	0	0	0	0	0	0	0	0
108500312	1	2111300	1	1	47	2	1	1997	1	0	1	3	1	2	1	2	2	2	2	0	0	0	0	0			3	0	3	0	0	0	0	0	0	0	0	1	1	1	1	2	2	2	2	2	0	0	0
108503845	2	3526803	0	1	65	3	1	1983	1	0	1	2	1	2	1	2	1	2	2	0	0	0	0	0			3	0	3	0	1	0	0	0	0	0	0	1	2	2	1	2	2	2	2	1	6	0	0
112222296	1	2104677	0	2	64	3	1	1980	1	0	1	2	1	1	2	1	2	2	2	0	0	0	0	0			3	3	0	3	0	0	0	0	0	0	0	1	1	2	2	2	2	2	2	2	0	0	0
116736794	1	2211001	0	1	38	2	1	2008	1	0	1	2	1	2	1	1	1	1	2	0	0	0	0	0			3	0	3	2	1	1	0	0	0	0	0	1	1	2	1	2	2	2	2	2	0	0	0
108504244	2	3550308	1	1	60	3	1	1986	1	0	1	1	1	2	1	2	1	2	2	0	0	0	0	0			3	0	3	0	2	0	0	0	0	0	0	2	1	2	1	2	2	2	2	2	0	0	0
108503248	2	3550308	1	2	36	2	1	2017	1	0	1	3	1	1	1	1	2	2	2	0	0	0	0	0			3	3	1	3	0	0	0	0	0	0	0	2	1	2	1	2	2	2	2	2	0	0	0
108502160	2	3550308	1	1	33	1	1	2012	1	0	1	3	2	2	1	2	2	1	2	0	0	0	0	0			0	0	3	0	0	2	0	0	0	0	0	2	2	2	1	2	2	2	2	2	0	0	0
116737101	1	2111300	1	2	82	3	1	1975	1	0	1	2	1	2	1	1	2	2	2	0	0	0	0	0			2	0	1	2	0	0	0	0	0	0	0	2	1	2	2	2	2	2	2	2	0	0	0
108503471	2	3550308	1	1	38	2	1	2008	1	0	1	3	1	1	2	2	2	2	2	0	0	0	0	0			2	2	0	0	0	0	0	0	0	0	0	1	1	1	2	2	2	1	2	2	0	0	0
108501801	2	3550308	1	2	34	1	1	2013	1	0	1	3	1	2	2	2	2	2	2	0	0	0	0	0			2	0	0	0	0	0	0	0	0	0	0	1	1	2	2	2	2	2	2	2	0	0	0
112221621	1	2111300	1	1	34	1	1	2011	1	0	1	2	1	2	1	1	2	1	2	0	0	0	0	0			3	0	3	3	0	3	0	0	0	0	0	2	1	1	1	2	2	2	1	2	0	0	0
108500724	1	2109908	0	1	61	3	1	1985	1	0	1	4	1	1	1	1	1	2	2	0	0	0	0	0			3	3	1	3	3	0	0	0	0	0	0	2	1	2	2	2	2	2	2	2	0	0	0
108503035	2	3550308	1	2	49	2	1	1995	1	0	1	2	1	2	2	2	2	2	1	3	0	0	0	0			2	0	0	0	0	0	1	0	0	0	0	2	2	1	2	2	2	2	2	2	0	0	0
112222125	1	2111300	1	1	37	2	1	2011	1	0	1	3	2	2	1	1	2	2	2	0	0	0	0	0			0	0	3	3	0	0	0	0	0	0	0	2	2	2	1	2	2	2	2	2	0	0	0
112221565	1	2111300	1	2	32	1	1	2018	1	0	2	2	1	2	1	2	2	2	2	0	0	0	0	0			3	0	1	0	0	0	0	0	0	0	0	2	1	1	2	2	2	2	2	2	0	0	0
108502767	2	3510005	0	1	42	2	1	2001	1	0	1	1	1	2	2	1	2	1	1	28	0	0	0	0			3	0	0	2	0	2	1	0	0	0	0	1	2	1	2	2	2	2	1	2	0	0	0
108499477	1	2211001	0	1	37	2	1	2006	1	0	1	3	1	2	1	1	2	2	2	0	0	0	0	0			3	0	3	3	0	0	0	0	0	0	0	1	1	2	1	2	2	2	2	2	0	0	0
108502894	2	3549904	0	1	40	2	1	2011	1	0	1	3	1	2	2	1	2	2	2	0	0	0	0	0			3	0	0	2	0	0	0	0	0	0	0	1	1	2	2	2	2	2	2	2	0	0	0
108501173	2	3552205	0	2	31	1	1	2014	1	0	1	3	1	2	2	2	2	1	2	0	0	0	0	0			3	0	0	0	0	1	0	0	0	0	0	2	1	1	1	2	2	2	1	2	0	0	0
108499955	1	2111300	1	2	54	3	1	1992	1	0	1	4	1	2	2	2	2	2	2	0	0	0	0	0			3	0	0	0	0	0	0	0	0	0	0	2	1	2	2	2	2	2	2	2	0	0	0
108499231	1	2111300	1	1	26	1	1	2019	1	0	1	3	1	2	2	2	2	2	2	0	0	0	0	0			1	0	0	0	0	0	0	0	0	0	0	0	0	0	0	0	0	0	0	0	0	0	0
108501863	2	3550308	1	2	29	1	1	2015	1	0	1	3	1	1	1	1	2	1	2	0	0	0	0	0			3	3	3	3	0	1	0	0	0	0	0	1	1	1	1	2	2	2	2	2	0	0	0
112219949	2	3549904	0	2	31	1	1	2013	1	0	1	2	1	2	1	1	2	2	1	4	0	0	0	0			3	0	3	1	0	0	3	0	0	0	0	1	2	2	1	2	2	2	2	2	0	0	0
108503079	2	3550308	1	2	43	2	1	2001	1	0	1	3	1	2	1	1	2	1	2	0	0	0	0	0			3	0	3	2	0	1	0	0	0	0	0	1	1	2	1	2	2	2	2	2	0	0	0
108502652	2	3548807	0	1	51	3	1	1998	1	0	1	3	1	1	1	1	1	1	2	0	0	0	0	0			3	3	3	3	1	1	0	0	0	0	0	1	1	2	1	1	2	2	2	2	0	0	0
108500149	1	2111300	1	2	39	2	1	2008	1	0	1	3	1	1	2	2	2	2	2	0	0	0	0	0			3	3	0	0	0	0	0	0	0	0	0	2	1	1	2	2	2	2	2	2	0	0	0
108501803	2	3550308	1	2	31	1	1	2013	1	0	1	3	1	2	1	1	2	2	2	0	0	0	0	0			3	0	3	3	0	0	0	0	0	0	0	1	1	2	1	2	2	2	2	2	0	0	0
116736974	1	2109908	0	1	73	3	1	1973	1	0	1	3	1	2	2	2	2	2	2	0	0	0	0	0			3	0	0	0	0	0	0	0	0	0	0	1	1	2	2	2	2	2	2	2	0	0	0
108502292	2	3530607	0	2	49	2	1	1995	1	0	1	4	1	1	1	1	1	2	2	0	0	0	0	0			3	2	3	2	2	0	0	0	0	0	0	1	1	1	1	1	2	2	2	2	0	0	0
108501098	1	2111300	1	1	62	3	1	1982	1	0	3	2	1	2	1	1	2	1	1	18	0	0	0	0			3	0	1	1	0	1	1	0	0	0	0	2	2	1	2	2	2	2	2	2	0	0	0
108501231	2	3516200	0	2	31	1	1	2016	1	0	1	3	2	2	2	2	2	2	1	4	0	0	0	0			0	0	0	0	0	0	3	0	0	0	0	2	2	2	1	2	2	2	2	2	0	0	0
108498941	1	2111300	1	2	29	1	1	2017	1	0	1	3	2	2	2	2	2	2	1	4	0	0	0	0			0	0	0	0	0	0	2	0	0	0	0	2	2	2	1	2	2	2	2	2	0	0	0
108503418	2	3550308	1	1	41	2	1	2005	1	0	1	4	1	2	1	1	1	2	2	0	0	0	0	0			3	0	3	3	2	0	0	0	0	0	0	1	1	1	1	2	2	1	2	2	0	0	0
108501952	2	3550308	1	2	27	1	1	2017	1	0	1	3	1	2	2	2	2	2	2	0	0	0	0	0			3	0	0	0	0	0	0	0	0	0	0	2	1	2	1	2	2	2	2	2	0	0	0
108501796	2	3550308	1	2	32	1	1	2013	1	0	1	3	1	1	2	1	1	2	2	0	0	0	0	0			3	3	0	3	2	0	0	0	0	0	0	1	2	2	2	2	2	2	2	2	0	0	0
108498480	1	2105302	0	2	27	1	1	2018	1	0	1	4	1	2	2	2	2	2	2	0	0	0	0	0			3	0	0	0	0	0	0	0	0	0	0	1	2	2	1	2	2	2	2	2	0	0	0
112221317	1	2211001	0	2	31	1	1	2012	1	0	1	3	1	1	2	1	2	2	2	0	0	0	0	0			3	3	0	2	0	0	0	0	0	0	0	2	2	1	1	2	2	2	2	2	0	0	0
108500339	1	2111300	1	1	47	2	1	1997	1	0	1	3	1	1	1	1	1	2	2	0	0	0	0	0			3	3	1	3	1	0	0	0	0	0	0	1	1	2	2	2	2	2	2	2	0	0	0
108500303	1	2111300	1	1	46	2	1	2000	1	0	1	4	2	2	2	2	2	1	1	3	0	0	0	0			0	0	0	0	0	1	2	0	0	0	0	2	2	2	1	2	2	2	2	2	0	0	0
108502135	2	3550308	1	1	27	1	1	2017	1	0	1	3	2	2	2	2	2	2	1	5	0	0	0	0			0	0	0	0	0	0	3	0	0	0	0	2	2	2	2	2	2	2	2	2	0	0	0
116736808	1	2104800	0	1	35	2	1	2010	1	0	1	2	1	1	2	2	2	2	1	3	0	0	0	0			2	3	0	0	0	0	1	0	0	0	0	2	1	1	1	1	2	2	2	2	0	0	0
108502375	2	3548807	0	2	42	2	1	2004	1	0	1	3	1	2	2	2	2	1	2	0	0	0	0	0			2	0	0	0	0	2	0	0	0	0	0	1	2	2	1	2	2	2	2	2	0	0	0
112222371	1	2111300	1	2	72	3	1	1974	1	0	1	2	1	2	2	2	2	2	1	45	0	0	0	0			2	0	0	0	0	0	1	0	0	0	0	1	2	2	2	2	2	2	2	2	0	0	0
108501114	2	3509502	0	2	33	1	1	2011	1	0	2	4	1	2	2	1	2	2	2	0	0	0	0	0			2	0	0	2	0	0	0	0	0	0	0	1	2	2	2	2	2	2	2	2	0	0	0
112219938	2	3507100	0	2	34	1	1	2012	1	0	1	2	1	1	2	2	2	2	2	0	0	0	0	0			2	3	0	0	0	0	0	0	0	0	0	2	1	1	1	2	2	2	1	2	0	0	0
108500230	1	2111300	1	1	36	2	1	2008	1	0	1	2	1	1	1	2	2	2	2	0	0	0	0	0			2	2	2	0	0	0	0	0	0	0	0	1	1	2	1	2	2	2	2	2	0	0	0
108501896	2	3550308	1	2	30	1	1	2016	1	0	1	2	1	2	1	2	2	1	2	0	0	0	0	0			3	0	3	0	0	1	0	0	0	0	0	1	1	1	1	2	2	2	2	2	0	0	0
108500348	1	2111300	1	1	41	2	1	2010	1	0	1	3	2	2	1	1	2	1	2	0	0	0	0	0			0	0	3	2	0	1	0	0	0	0	0	2	1	2	1	2	2	2	2	2	0	0	0
108503764	2	3164704	0	1	66	3	1	1979	1	0	1	3	2	1	2	2	2	2	2	0	0	0	0	0			0	2	0	0	0	0	0	0	0	0	0	2	2	2	2	1	2	2	2	2	0	0	0
108499156	1	2111300	1	1	28	1	1	2018	1	0	2	4	1	2	2	1	2	2	2	0	0	0	0	0			3	0	0	2	0	0	0	0	0	0	0	2	1	2	2	2	2	2	2	2	0	0	0
108500171	1	2111300	1	2	35	2	1	2010	1	0	1	2	1	1	2	2	1	2	1	16	0	0	0	0			3	2	0	0	1	0	2	0	0	0	0	1	1	1	1	2	2	2	2	1	4	0	0
108503532	2	3550308	1	1	40	2	1	2010	1	0	1	4	1	2	2	2	2	2	2	0	0	0	0	0			3	0	0	0	0	0	0	0	0	0	0	1	1	2	2	2	2	1	2	2	0	0	0
108500368	1	2111300	1	1	45	2	1	2018	1	0	1	4	1	1	2	2	2	1	2	0	0	0	0	0			2	2	0	0	0	2	0	0	0	0	0	1	1	2	1	2	2	2	1	2	0	0	0
112221974	1	2111300	1	2	39	2	1	2009	1	0	1	1	1	2	2	1	2	2	2	0	0	0	0	0			1	0	0	1	0	0	0	0	0	0	0	0	0	0	0	0	0	0	0	0	0	0	0
108502233	2	3547304	0	2	55	3	1	1989	1	0	1	4	1	1	2	1	2	1	2	0	0	0	0	0			2	2	0	2	0	2	0	0	0	0	0	1	1	2	2	2	2	2	2	1	18	0	0
108502732	2	3525904	0	1	43	2	1	2000	1	0	1	4	1	2	2	2	2	2	2	0	0	0	0	0			3	0	0	0	0	0	0	0	0	0	0	1	1	2	1	2	2	2	2	2	0	0	0
108500713	1	2101202	0	1	65	3	1	1981	1	0	3	1	1	1	1	1	1	1	2	0	0	0	0	0			2	2	2	2	2	1	0	0	0	0	0	1	1	2	2	2	2	2	2	2	0	0	0
112221161	2	3550308	1	2	69	3	1	1975	1	0	1	4	2	2	1	2	2	2	1	4	0	0	0	0			0	0	1	0	0	0	1	0	0	0	0	0	0	0	0	0	0	0	0	0	0	0	0
112220377	2	3556206	0	2	58	3	1	1988	1	0	1	4	1	2	2	1	2	2	2	0	0	0	0	0			2	0	0	2	0	0	0	0	0	0	0	2	1	2	2	2	2	2	2	2	0	0	0
108503594	2	3538006	0	2	67	3	1	1980	2	1	1	4	1	2	2	2	2	2	2	0	0	0	0	0			2	0	0	0	0	0	0	0	0	0	0	1	2	2	2	2	2	2	2	2	0	0	0
108501271	2	3549805	0	2	28	1	1	2017	1	0	1	3	1	2	1	2	2	2	2	0	0	0	0	0			3	0	3	0	0	0	0	0	0	0	0	2	2	1	2	2	2	2	2	2	0	0	0
116736573	1	2211001	0	1	34	1	1	2010	1	0	1	3	1	1	1	1	2	2	2	0	0	0	0	0			3	3	3	2	0	0	0	0	0	0	0	1	1	1	1	2	2	1	2	2	0	0	0
116737046	1	2111300	1	2	66	3	1	1980	1	0	1	2	2	1	1	1	1	1	2	0	0	0	0	0			0	1	1	1	1	1	0	0	0	0	0	0	0	0	0	0	0	0	0	0	0	0	0
108503053	2	3550308	1	2	51	3	1	1994	1	0	1	4	2	2	2	2	2	2	1	3	0	0	0	0			0	0	0	0	0	0	1	0	0	0	0	0	0	0	0	0	0	0	0	0	0	0	0
108504080	2	3550308	1	1	77	3	1	1970	1	0	1	2	1	2	2	2	2	2	2	0	0	0	0	0			2	0	0	0	0	0	0	0	0	0	0	2	1	2	2	2	2	2	2	2	0	0	0
108500155	1	2111300	1	2	43	2	1	2000	1	0	1	4	2	1	2	2	1	2	2	0	0	0	0	0			0	1	0	0	1	0	0	0	0	0	0	0	0	0	0	0	0	0	0	0	0	0	0
112221617	1	2111300	1	2	28	1	1	2019	1	0	1	3	1	2	2	2	2	2	1	4	0	0	0	0			1	0	0	0	0	0	2	0	0	0	0	2	2	2	1	2	2	2	2	2	0	0	0
108500195	1	2111300	1	1	36	2	1	2019	1	0	1	2	1	2	1	2	2	2	2	0	0	0	0	0			1	0	1	0	0	0	0	0	0	0	0	0	0	0	0	0	0	0	0	0	0	0	0
108503191	2	3550308	1	2	36	2	1	2009	1	0	1	4	1	2	2	2	1	1	2	0	0	0	0	0			3	0	0	0	1	1	0	0	0	0	0	1	2	2	2	2	2	2	2	2	0	0	0
108499497	1	2105302	0	1	37	2	1	2015	1	0	1	1	2	2	2	2	2	2	1	4	0	0	0	0			0	0	0	0	0	0	1	0	0	0	0	0	0	0	0	0	0	0	0	0	0	0	0
108502647	2	3538709	0	1	56	3	1	1994	1	0	2	4	1	2	2	1	1	2	2	0	0	0	0	0			2	0	0	2	2	0	0	0	0	0	0	2	2	2	2	2	2	1	2	2	0	0	0
108499405	1	2100055	0	2	42	2	1	2004	1	0	1	3	1	2	2	1	1	2	1	17	0	0	0	0			3	0	0	3	3	0	2	0	0	0	0	1	1	2	2	2	2	1	2	2	0	0	0
108502431	2	3547809	0	2	40	2	1	2007	1	0	1	2	1	2	2	2	2	2	2	0	0	0	0	0			3	0	0	0	0	0	0	0	0	0	0	2	1	2	2	2	2	2	2	2	0	0	0
108502850	2	3535309	0	1	36	2	1	2010	1	0	1	2	1	2	1	2	2	2	2	0	0	0	0	0			2	0	2	0	0	0	0	0	0	0	0	1	1	1	1	2	2	2	2	2	0	0	0
108498713	1	2304400	0	1	29	1	1	2016	1	0	1	4	1	2	2	1	2	1	2	0	0	0	0	0			3	0	0	3	0	1	0	0	0	0	0	1	1	1	1	2	2	2	2	2	0	0	0
108502063	2	3550308	1	1	32	1	1	2013	1	0	1	3	1	2	1	1	2	1	2	0	0	0	0	0			3	0	3	3	0	1	0	0	0	0	0	1	2	2	2	2	2	2	2	2	0	0	0
118692187	1	2109106	0	2	44	2	1	2015	1	0	1	2	1	2	2	2	2	2	1	98	0	0	0	0			1	0	0	0	0	0	1	0	0	0	0	0	0	0	0	0	0	0	0	0	0	0	0
108499755	1	2107506	0	1	45	2	1	2004	1	0	1	3	1	1	2	2	1	1	2	0	0	0	0	0			3	3	0	0	3	2	0	0	0	0	0	2	2	2	1	2	2	1	1	2	0	0	0
108500349	1	2111300	1	1	40	2	1	2010	1	0	1	3	1	2	2	1	2	2	2	0	0	0	0	0			2	0	0	2	0	0	0	0	0	0	0	2	1	2	2	2	2	2	2	2	0	0	0
108501290	2	3552205	0	2	25	1	1	2018	1	0	1	2	1	1	2	1	2	2	2	0	0	0	0	0			3	3	0	3	0	0	0	0	0	0	0	2	1	2	2	2	2	2	2	2	0	0	0
108502788	2	3524303	0	1	41	2	1	2005	1	0	1	3	1	2	2	2	1	2	1	32	0	0	0	0			2	0	0	0	2	0	2	0	0	0	0	2	1	2	2	2	2	1	2	1	15	0	0
108500933	1	2111300	1	2	62	3	1	1981	1	0	1	2	2	2	2	2	1	1	2	0	0	0	0	0			0	0	0	0	1	1	0	0	0	0	0	0	0	0	0	0	0	0	0	0	0	0	0
112221019	2	3505500	0	2	70	3	1	1981	1	0	1	3	1	1	2	2	2	1	2	0	0	0	0	0			3	3	0	0	0	1	0	0	0	0	0	2	2	2	2	1	2	2	2	2	0	0	0
108501339	2	3541406	0	2	27	1	1	2019	1	0	1	3	2	2	2	2	2	2	1	4	0	0	0	0			0	0	0	0	0	0	3	0	0	0	0	2	2	2	1	2	2	2	2	2	0	0	0
108501273	2	3541406	0	2	31	1	1	2017	1	0	1	1	2	2	2	2	2	2	1	3	0	0	0	0			0	0	0	0	0	0	1	0	0	0	0	0	0	0	0	0	0	0	0	0	0	0	0
108500529	1	2111300	1	1	39	2	1	2006	1	0	1	2	2	2	1	1	1	2	2	0	0	0	0	0			0	0	3	3	2	0	0	0	0	0	0	1	2	2	1	2	2	2	2	2	0	0	0
108501971	2	3550308	1	2	32	1	1	2018	1	0	1	3	1	2	1	2	2	2	2	0	0	0	0	0			1	0	1	0	0	0	0	0	0	0	0	0	0	0	0	0	0	0	0	0	0	0	0
108501938	2	3550308	1	2	30	1	1	2017	1	0	2	2	1	2	2	2	2	2	2	0	0	0	0	0			3	0	0	0	0	0	0	0	0	0	0	2	2	1	2	2	2	1	2	2	0	0	0
116736635	1	2611606	0	2	35	2	1	2013	1	0	1	4	1	2	2	2	2	1	2	0	0	0	0	0			3	0	0	0	0	1	0	0	0	0	0	1	2	2	2	2	2	2	1	2	0	0	0
108502416	2	3530805	0	2	40	2	1	2005	1	0	1	2	1	1	1	1	2	2	2	0	0	0	0	0			3	2	3	2	0	0	0	0	0	0	0	2	2	1	1	2	2	2	2	2	0	0	0
108500410	1	2111300	1	1	47	2	1	1999	1	0	1	3	1	1	2	1	1	2	2	0	0	0	0	0			3	3	0	3	2	0	0	0	0	0	0	2	2	2	1	2	2	2	2	2	0	0	0
108501817	2	3550308	1	2	34	1	1	2014	1	0	1	2	1	2	1	1	2	2	2	0	0	0	0	0			3	0	3	3	0	0	0	0	0	0	0	2	1	2	1	2	2	2	2	2	0	0	0
108501224	2	3506003	0	2	28	1	1	2016	1	0	1	4	1	2	2	2	2	1	1	39	0	0	0	0			1	0	0	0	0	1	1	0	0	0	0	0	0	0	0	0	0	0	0	0	0	0	0
108498345	1	2104800	0	2	33	1	1	2015	2	1	2	3	1	1	2	1	2	2	2	0	0	0	0	0			3	3	0	2	0	0	0	0	0	0	0	1	1	1	2	1	2	1	2	2	0	0	0
112221474	1	2211001	0	1	30	1	1	2015	1	0	1	1	1	2	2	1	1	2	2	0	0	0	0	0			1	0	0	1	1	0	0	0	0	0	0	0	0	0	0	0	0	0	0	0	0	0	0
108502407	2	3549904	0	2	41	2	1	2005	1	0	1	3	2	2	2	2	1	2	2	0	0	0	0	0			0	0	0	0	1	0	0	0	0	0	0	0	0	0	0	0	0	0	0	0	0	0	0
108498859	1	2111300	1	2	28	1	1	2015	1	0	1	3	1	2	2	2	2	2	2	0	0	0	0	0			2	0	0	0	0	0	0	0	0	0	0	2	1	2	2	2	2	2	2	2	0	0	0
112220571	2	3525904	0	1	48	2	1	1992	1	0	1	3	1	2	1	2	1	2	2	0	0	0	0	0			3	0	3	0	2	0	0	0	0	0	0	2	1	2	1	2	2	2	2	2	0	0	0
108499869	1	2100055	0	1	35	2	1	2010	1	0	1	1	2	2	2	2	2	2	1	3	0	0	0	0			0	0	0	0	0	0	1	0	0	0	0	0	0	0	0	0	0	0	0	0	0	0	0
108500599	1	2111201	0	2	71	3	1	1975	1	0	1	2	1	2	2	2	2	2	2	0	0	0	0	0			1	0	0	0	0	0	0	0	0	0	0	0	0	0	0	0	0	0	0	0	0	0	0
108498446	1	2105302	0	2	28	1	1	2019	1	0	1	3	1	2	2	2	2	2	2	0	0	0	0	0			1	0	0	0	0	0	0	0	0	0	0	0	0	0	0	0	0	0	0	0	0	0	0
108502116	2	3550308	1	1	29	1	1	2016	1	0	1	3	1	1	2	2	2	1	2	0	0	0	0	0			1	1	0	0	0	1	0	0	0	0	0	0	0	0	0	0	0	0	0	0	0	0	0
108503768	2	3534401	0	1	65	3	1	1979	1	0	1	4	1	2	2	2	2	2	2	0	0	0	0	0			2	0	0	0	0	0	0	0	0	0	0	2	1	2	2	2	2	2	2	2	0	0	0
108498984	1	2111300	1	2	31	1	1	2013	1	0	1	3	1	1	2	2	2	2	2	0	0	0	0	0			2	2	0	0	0	0	0	0	0	0	0	2	1	2	1	2	2	2	2	2	0	0	0
112221210	2	3550308	1	1	79	3	1	1968	1	0	1	3	1	1	1	1	1	1	2	0	0	0	0	0			3	3	3	3	3	2	0	0	0	0	0	1	2	2	1	2	2	2	2	2	0	0	0
108503965	2	3550308	1	2	64	3	1	1981	1	0	1	2	1	2	2	2	2	2	2	0	0	0	0	0			2	0	0	0	0	0	0	0	0	0	0	1	2	2	2	2	2	2	2	2	0	0	0
108502284	2	3556206	0	2	50	2	1	1994	1	0	1	3	1	2	2	2	2	1	2	0	0	0	0	0			2	0	0	0	0	3	0	0	0	0	0	1	2	2	1	2	2	2	1	2	0	0	0
108502472	2	3507605	0	2	36	2	1	2009	1	0	1	1	1	2	1	1	2	2	2	0	0	0	0	0			3	0	3	3	0	0	0	0	0	0	0	1	1	2	1	2	2	2	1	2	0	0	0
108498353	1	2211001	0	2	28	1	1	2016	1	0	1	3	1	2	1	1	2	2	1	4	0	0	0	0			1	0	1	1	0	0	1	0	0	0	0	0	0	0	0	0	0	0	0	0	0	0	0
108502975	2	3550308	1	2	55	3	1	1988	1	0	1	2	2	1	2	2	2	1	2	0	0	0	0	0			0	3	0	0	0	1	0	0	0	0	0	2	2	2	2	1	2	2	2	2	0	0	0
108500327	1	2111300	1	1	46	2	1	1997	1	0	1	3	1	1	1	2	2	2	2	0	0	0	0	0			3	3	3	0	0	0	0	0	0	0	0	1	1	2	1	2	2	2	2	2	0	0	0
108503377	2	3550308	1	1	42	2	1	2001	1	0	1	3	1	1	1	1	2	2	2	0	0	0	0	0			3	3	3	2	0	0	0	0	0	0	0	1	1	2	1	2	2	2	2	2	0	0	0
108502702	2	3552502	0	1	50	2	1	1998	1	0	1	2	1	2	2	2	2	2	2	0	0	0	0	0			2	0	0	0	0	0	0	0	0	0	0	2	1	2	2	2	2	2	2	2	0	0	0
108502579	2	3505906	0	1	59	3	1	1987	1	0	1	2	1	2	2	2	2	2	2	0	0	0	0	0			3	0	0	0	0	0	0	0	0	0	0	1	2	2	2	2	2	2	2	2	0	0	0
108501461	2	3552205	0	1	33	1	1	2010	1	0	1	2	1	2	1	2	2	2	2	0	0	0	0	0			2	0	1	0	0	0	0	0	0	0	0	2	1	2	2	2	2	2	2	2	0	0	0
108504121	2	3550308	1	1	71	3	1	1976	2	1	1	4	1	1	2	1	2	2	2	0	0	0	0	0			2	2	0	2	0	0	0	0	0	0	0	1	1	2	1	2	2	2	2	2	0	0	0
112220037	2	3530607	0	2	31	1	1	2018	1	0	1	3	1	2	1	2	2	2	2	0	0	0	0	0			1	0	1	0	0	0	0	0	0	0	0	0	0	0	0	0	0	0	0	0	0	0	0
118692321	1	2107506	0	1	65	3	1	1979	1	0	1	4	1	1	1	1	2	2	2	0	0	0	0	0			3	3	3	3	0	0	0	0	0	0	0	1	2	2	2	2	2	2	2	2	0	0	0
108503017	2	3550308	1	2	49	2	1	1993	1	0	1	4	1	2	1	1	2	2	2	0	0	0	0	0			2	0	2	2	0	0	0	0	0	0	0	1	1	1	1	1	2	2	2	2	0	0	0
108502600	2	3528502	0	1	57	3	1	1989	1	0	1	1	2	2	1	2	2	2	2	0	0	0	0	0			0	0	1	0	0	0	0	0	0	0	0	0	0	0	0	0	0	0	0	0	0	0	0
108504126	2	3550308	1	1	71	3	1	1976	1	0	1	3	1	2	2	2	2	2	2	0	0	0	0	0			2	0	0	0	0	0	0	0	0	0	0	1	2	2	2	2	2	2	2	2	0	0	0
108503206	2	3550308	1	2	39	2	1	2010	1	0	1	2	1	2	2	2	1	2	2	0	0	0	0	0			2	0	0	0	2	0	0	0	0	0	0	1	2	2	2	2	2	2	2	2	0	0	0
108503978	2	3550308	1	2	65	3	1	1980	1	0	1	3	1	1	2	2	2	1	2	0	0	0	0	0			2	3	0	0	0	1	0	0	0	0	0	1	2	2	2	2	2	2	2	2	0	0	0
112221814	1	2104677	0	1	47	2	1	1998	1	0	1	1	2	2	1	2	2	2	2	0	0	0	0	0			0	0	1	0	0	0	0	0	0	0	0	0	0	0	0	0	0	0	0	0	0	0	0
108503426	2	3550308	1	1	40	2	1	2006	1	0	1	3	1	2	1	2	2	1	2	0	0	0	0	0			3	0	3	0	0	1	0	0	0	0	0	1	1	2	1	2	2	2	2	2	0	0	0
108501838	2	3550308	1	2	31	1	1	2015	1	0	1	3	2	1	1	2	2	2	2	0	0	0	0	0			0	3	3	0	0	0	0	0	0	0	0	2	2	2	2	1	2	2	2	2	0	0	0
112221542	1	2111300	1	2	33	1	1	2014	1	0	1	3	2	2	1	1	2	2	2	0	0	0	0	0			0	0	3	3	0	0	0	0	0	0	0	2	2	2	1	2	2	2	2	2	0	0	0
108501498	2	3509502	0	1	31	1	1	2014	1	0	1	3	1	1	2	2	2	2	1	35	0	0	0	0			2	2	0	0	0	0	2	0	0	0	0	1	1	1	1	2	2	2	2	2	0	0	0
108503604	2	3509502	0	2	61	3	1	1984	1	0	1	3	1	1	1	1	1	1	2	0	0	0	0	0			2	3	3	3	1	1	0	0	0	0	0	1	2	2	2	2	2	2	1	2	0	0	0
112221568	1	2111300	1	2	33	1	1	2014	1	0	1	3	1	2	1	2	2	2	2	0	0	0	0	0			1	0	1	0	0	0	0	0	0	0	0	0	0	0	0	0	0	0	0	0	0	0	0
108501843	2	3550308	1	2	29	1	1	2015	1	0	1	1	2	1	1	2	2	2	2	0	0	0	0	0			0	3	3	0	0	0	0	0	0	0	0	2	1	2	1	2	2	2	2	2	0	0	0
108503314	2	3550308	1	1	59	3	1	1988	1	0	1	4	2	2	1	2	2	2	2	0	0	0	0	0			0	0	3	0	0	0	0	0	0	0	0	2	2	2	1	2	2	2	2	2	0	0	0
108503378	2	3550308	1	1	44	2	1	2001	1	0	1	3	1	1	1	2	2	1	1	38	0	0	0	0			3	3	3	0	0	3	3	0	0	0	0	1	1	2	1	2	2	2	2	2	0	0	0
108501282	2	3536307	0	2	29	1	1	2017	1	0	1	3	1	2	2	2	2	1	1	4	0	0	0	0			1	0	0	0	0	1	1	0	0	0	0	0	0	0	0	0	0	0	0	0	0	0	0
108499910	1	2111300	1	2	36	2	1	2008	1	0	1	2	1	2	2	2	2	2	1	10	0	0	0	0			3	0	0	0	0	0	3	0	0	0	0	2	1	2	1	2	2	2	2	2	0	0	0
112221977	1	2111300	1	2	36	2	1	2007	1	0	1	3	1	1	2	2	2	2	2	0	0	0	0	0			3	3	0	0	0	0	0	0	0	0	0	1	1	2	1	2	2	2	2	2	0	0	0
108504187	2	3550308	1	1	63	3	1	1980	1	0	1	3	1	2	1	2	2	2	2	0	0	0	0	0			3	0	3	0	0	0	0	0	0	0	0	2	1	2	1	2	2	1	2	1	4	0	0
108503277	2	3550308	1	1	58	3	1	1986	1	0	1	4	1	2	2	2	2	2	2	0	0	0	0	0			2	0	0	0	0	0	0	0	0	0	0	1	2	2	2	2	2	1	2	2	0	0	0
108502471	2	3544004	0	2	37	2	1	2009	1	0	1	2	1	2	1	1	2	2	2	0	0	0	0	0			3	0	3	2	0	0	0	0	0	0	0	1	1	2	1	2	2	2	2	2	0	0	0
108503197	2	3550308	1	2	36	2	1	2009	1	0	1	3	1	2	2	2	2	2	2	0	0	0	0	0			2	0	0	0	0	0	0	0	0	0	0	1	2	2	1	2	2	2	2	2	0	0	0
108503702	2	3552205	0	1	72	3	1	1975	1	0	1	1	1	1	1	2	1	1	2	0	0	0	0	0			3	3	3	0	2	3	0	0	0	0	0	1	1	2	1	2	2	2	1	2	0	0	0
112221929	1	2105302	0	1	42	2	1	2011	1	0	1	1	1	2	1	1	1	2	2	0	0	0	0	0			3	0	3	3	1	0	0	0	0	0	0	1	2	2	1	2	2	2	2	2	0	0	0
112220094	2	3543402	0	1	33	1	1	2010	1	0	1	3	1	2	2	1	2	1	2	0	0	0	0	0			1	0	0	1	0	1	0	0	0	0	0	0	0	0	0	0	0	0	0	0	0	0	0
108498515	1	2101400	0	2	32	1	1	2012	1	0	1	4	1	1	1	1	2	2	2	0	0	0	0	0			3	2	3	2	0	0	0	0	0	0	0	1	2	2	1	1	2	2	2	2	0	0	0
108502612	2	3530607	0	1	57	3	1	1990	1	0	1	3	2	2	1	2	2	2	2	0	0	0	0	0			0	0	3	0	0	0	0	0	0	0	0	2	2	2	1	2	2	2	2	2	0	0	0
108501660	2	3509502	0	1	32	1	1	2014	1	0	1	4	1	1	2	1	2	1	2	0	0	0	0	0			3	3	0	3	0	1	0	0	0	0	0	1	1	1	1	2	2	1	2	2	0	0	0
108502946	2	3550308	1	2	49	2	1	1996	1	0	1	2	2	2	2	2	2	2	1	4	0	0	0	0			0	0	0	0	0	0	2	0	0	0	0	2	2	2	1	2	2	2	2	2	0	0	0
108501181	2	3522604	0	2	30	1	1	2014	1	0	1	3	1	1	2	1	1	2	2	0	0	0	0	0			2	2	0	2	3	0	0	0	0	0	0	1	1	2	1	2	2	2	2	2	0	0	0
108503192	2	3550308	1	2	36	2	1	2009	1	0	1	3	1	2	1	1	2	2	2	0	0	0	0	0			2	0	2	2	0	0	0	0	0	0	0	1	1	2	1	2	2	2	2	2	0	0	0
108501647	2	5300108	0	1	27	1	1	2019	1	0	1	3	1	1	1	1	2	2	2	0	0	0	0	0			1	1	1	1	0	0	0	0	0	0	0	0	0	0	0	0	0	0	0	0	0	0	0
108498684	1	2105302	0	1	29	1	1	2017	1	0	1	3	1	2	1	1	2	2	2	0	0	0	0	0			3	0	3	3	0	0	0	0	0	0	0	1	1	2	1	2	2	2	2	1	3	0	0
108500539	1	2111300	1	1	38	2	1	2007	1	0	3	4	1	1	2	1	2	2	2	0	0	0	0	0			3	3	0	3	0	0	0	0	0	0	0	2	2	2	1	2	2	2	2	2	0	0	0
108500104	1	2111300	1	2	48	2	1	1998	1	0	1	3	1	1	1	1	2	1	2	0	0	0	0	0			3	2	2	3	0	2	0	0	0	0	0	1	1	1	1	2	2	2	1	2	0	0	0
108501487	2	3509502	0	1	32	1	1	2013	1	0	1	3	1	2	1	1	2	2	2	0	0	0	0	0			2	0	2	2	0	0	0	0	0	0	0	1	1	2	1	2	2	2	2	2	0	0	0
112221659	1	2111300	1	1	34	1	1	2014	1	0	1	3	1	2	1	2	2	2	2	0	0	0	0	0			1	0	1	0	0	0	0	0	0	0	0	0	0	0	0	0	0	0	0	0	0	0	0
108500456	1	2111300	1	1	41	2	1	2003	1	0	1	2	1	1	1	1	1	2	2	0	0	0	0	0			3	3	3	3	3	0	0	0	0	0	0	2	1	2	1	2	2	2	2	2	0	0	0
108502848	2	3524808	0	1	38	2	1	2009	1	0	1	1	1	2	1	2	2	2	2	0	0	0	0	0			3	0	3	0	0	0	0	0	0	0	0	2	2	2	1	2	2	1	1	2	0	0	0
112221080	2	3509502	0	1	68	3	1	1976	2	1	1	4	1	2	1	1	1	2	2	0	0	0	0	0			2	0	2	2	2	0	0	0	0	0	0	1	2	2	1	2	2	2	2	2	0	0	0
112221654	1	2111300	1	1	31	1	1	2013	1	0	1	3	1	2	2	2	1	2	2	0	0	0	0	0			3	0	0	0	2	0	0	0	0	0	0	1	1	2	1	2	2	1	2	2	0	0	0
108500765	1	2105302	0	1	64	3	1	1979	1	0	1	3	1	1	1	1	2	1	2	0	0	0	0	0			2	2	2	2	0	1	0	0	0	0	0	1	1	2	1	2	2	2	2	2	0	0	0
118692359	1	2111300	1	2	67	3	1	1978	1	0	1	3	1	2	2	2	1	1	1	98	0	0	0	0			2	0	0	0	2	1	2	0	0	0	0	1	2	2	1	2	2	2	2	1	98	0	0
108501175	2	3538709	0	2	29	1	1	2015	1	0	1	3	1	2	1	1	1	2	2	0	0	0	0	0			2	0	2	2	3	0	0	0	0	0	0	1	1	2	1	2	2	2	2	2	0	0	0
108499022	1	2111300	1	1	34	1	1	2013	1	0	1	3	1	1	1	1	2	2	2	0	0	0	0	0			3	3	3	3	0	0	0	0	0	0	0	1	1	2	1	2	2	2	2	2	0	0	0
112221137	2	3525904	0	1	60	3	1	1986	1	0	1	3	1	2	1	1	2	1	2	0	0	0	0	0			3	0	3	3	0	1	0	0	0	0	0	1	1	2	1	2	2	2	2	2	0	0	0
108499923	1	2111300	1	2	54	3	1	1992	1	0	1	3	1	1	1	2	2	1	2	0	0	0	0	0			3	3	3	0	0	1	0	0	0	0	0	1	2	2	1	2	2	2	2	2	0	0	0
108499606	1	2304400	0	1	39	2	1	2007	1	0	1	4	2	2	1	1	1	2	2	0	0	0	0	0			0	0	3	3	1	0	0	0	0	0	0	2	2	2	1	2	2	2	2	2	0	0	0
108501150	2	3548708	0	2	30	1	1	2014	1	0	1	3	1	2	2	2	2	2	1	4	0	0	0	0			3	0	0	0	0	0	1	0	0	0	0	2	1	2	1	2	2	2	2	2	0	0	0
112219963	2	3548500	0	2	31	1	1	2015	1	0	1	4	1	2	2	1	2	2	2	0	0	0	0	0			3	0	0	1	0	0	0	0	0	0	0	1	1	1	1	2	2	2	2	2	0	0	0
108503822	2	3524402	0	1	63	3	1	1981	1	0	1	4	1	2	2	2	1	2	2	0	0	0	0	0			3	0	0	0	3	0	0	0	0	0	0	2	2	2	1	2	2	2	2	2	0	0	0
108503837	2	3509502	0	1	62	3	1	1982	1	0	1	3	1	2	1	2	2	2	1	4	0	0	0	0			2	0	3	0	0	0	1	0	0	0	0	1	1	2	1	2	2	2	2	2	0	0	0
108500300	1	2111300	1	1	42	2	1	2003	1	0	1	3	1	1	1	2	2	1	2	0	0	0	0	0			3	2	2	0	0	1	0	0	0	0	0	1	1	1	1	1	2	2	2	2	0	0	0
108502038	2	3550308	1	1	36	2	1	2010	1	0	1	2	2	2	1	2	2	2	2	0	0	0	0	0			0	0	2	0	0	0	0	0	0	0	0	2	2	2	1	2	2	2	2	2	0	0	0
108503429	2	3550308	1	1	38	2	1	2006	1	0	1	1	1	2	1	1	2	2	2	0	0	0	0	0			2	0	2	2	0	0	0	0	0	0	0	1	1	2	1	2	2	2	2	2	0	0	0
108500222	1	2111300	1	1	53	3	1	1991	1	0	1	4	2	2	1	1	2	2	2	0	0	0	0	0			0	0	3	3	0	0	0	0	0	0	0	2	2	2	1	2	2	2	2	2	0	0	0
108502560	2	3541406	0	1	59	3	1	1986	1	0	1	2	1	1	1	1	2	2	2	0	0	0	0	0			3	2	2	2	0	0	0	0	0	0	0	1	2	2	1	2	2	2	2	2	0	0	0
108502729	2	3506003	0	1	45	2	1	2000	1	0	1	2	1	2	2	2	2	2	1	13	0	0	0	0			3	0	0	0	0	0	2	0	0	0	0	1	1	2	1	2	2	2	2	2	0	0	0
108503478	2	3550308	1	1	36	2	1	2009	1	0	3	3	2	1	2	2	1	2	2	0	0	0	0	0			0	3	0	0	2	0	0	0	0	0	0	1	2	2	1	2	2	2	2	2	0	0	0
108501703	2	3147105	0	1	25	1	1	2018	1	0	1	4	2	2	1	1	2	2	2	0	0	0	0	0			0	0	3	1	0	0	0	0	0	0	0	2	2	2	1	2	2	2	2	2	0	0	0
108500482	1	2111300	1	1	39	2	1	2010	1	0	1	4	1	2	2	2	2	1	1	7	0	0	0	0			3	0	0	0	0	2	1	0	0	0	0	1	1	2	2	2	2	2	2	2	0	0	0
112221435	1	2103000	0	1	33	1	1	2015	1	0	1	1	1	2	2	2	2	1	1	3	0	0	0	0			3	0	0	0	0	1	2	0	0	0	0	2	1	2	2	2	2	2	2	2	0	0	0
108500556	1	2111300	1	1	37	2	1	2009	1	0	1	3	1	2	1	1	2	1	2	0	0	0	0	0			3	0	3	1	0	1	0	0	0	0	0	1	2	2	1	2	2	2	1	2	0	0	0
108501814	2	3550308	1	2	31	1	1	2014	1	0	1	4	1	2	2	2	1	1	1	4	0	0	0	0			1	0	0	0	2	1	2	0	0	0	0	2	2	2	1	2	2	2	2	2	0	0	0
108502814	2	3152501	0	1	40	2	1	2007	1	0	1	4	2	2	2	2	2	2	1	3	0	0	0	0			0	0	0	0	0	0	2	0	0	0	0	2	2	2	1	2	2	2	2	2	0	0	0
108499538	1	5300108	0	1	45	2	1	2002	1	0	1	2	1	2	2	1	2	2	2	0	0	0	0	0			2	0	0	2	0	0	0	0	0	0	0	1	1	2	1	2	2	2	2	2	0	0	0
108500243	1	2111300	1	1	51	3	1	1996	1	0	1	4	1	2	1	1	2	1	2	0	0	0	0	0			1	0	1	1	0	2	0	0	0	0	0	2	2	2	2	2	2	2	2	2	0	0	0
108499931	1	2111300	1	2	55	3	1	1988	1	0	1	4	1	1	2	2	2	1	2	0	0	0	0	0			3	2	0	0	0	1	0	0	0	0	0	1	2	1	1	2	2	2	2	2	0	0	0
108501871	2	3550308	1	2	32	1	1	2012	1	0	1	3	1	1	1	1	2	1	2	0	0	0	0	0			3	3	3	2	0	1	0	0	0	0	0	1	2	2	1	2	2	2	2	2	0	0	0
108503373	2	3550308	1	1	46	2	1	1998	1	0	1	3	1	2	1	1	2	2	2	0	0	0	0	0			3	0	3	3	0	0	0	0	0	0	0	2	1	2	1	2	2	2	2	2	0	0	0
108502378	2	3549904	0	2	49	2	1	1996	1	0	1	3	1	2	2	2	1	2	1	18	0	0	0	0			3	0	0	0	1	0	2	0	0	0	0	1	1	2	1	2	2	2	2	2	0	0	0
112222024	1	2111300	1	2	58	3	1	1986	1	0	1	4	1	2	2	2	1	1	2	0	0	0	0	0			3	0	0	0	1	2	0	0	0	0	0	1	1	1	2	2	2	2	1	2	0	0	0
108501052	1	2111300	1	1	61	3	1	1983	1	0	1	3	1	2	2	1	2	1	2	0	0	0	0	0			3	0	0	3	0	1	0	0	0	0	0	2	1	1	2	2	2	2	1	2	0	0	0
108499865	1	2105302	0	1	43	2	1	2004	1	0	1	2	2	2	1	1	2	2	2	0	0	0	0	0			0	0	3	3	0	0	0	0	0	0	0	1	1	2	1	2	2	2	2	2	0	0	0
108502121	2	3550308	1	1	28	1	1	2015	1	0	1	3	2	2	2	2	2	2	1	3	0	0	0	0			0	0	0	0	0	0	3	0	0	0	0	2	2	2	1	2	2	2	2	2	0	0	0
108502563	2	3159605	0	1	58	3	1	1986	1	0	1	3	1	1	1	2	2	1	2	0	0	0	0	0			3	2	2	0	0	1	0	0	0	0	0	1	1	2	1	2	2	2	1	2	0	0	0
108503083	2	3550308	1	2	44	2	1	2001	1	0	1	3	1	2	1	1	2	2	2	0	0	0	0	0			3	0	1	1	0	0	0	0	0	0	0	1	1	2	2	2	2	2	2	2	0	0	0
108500559	1	2111300	1	1	38	2	1	2011	1	0	1	4	1	2	2	1	1	1	2	0	0	0	0	0			3	0	0	1	1	2	0	0	0	0	0	1	2	1	2	2	2	2	1	2	0	0	0
108503097	2	3550308	1	2	44	2	1	2000	1	0	1	3	1	2	2	2	2	2	2	0	0	0	0	0			2	0	0	0	0	0	0	0	0	0	0	2	1	2	1	2	2	2	2	2	0	0	0
108501702	2	4106902	0	1	28	1	1	2018	1	0	1	5	1	2	1	1	2	1	2	0	0	0	0	0			3	0	3	3	0	1	0	0	0	0	0	1	2	2	1	2	2	2	1	2	0	0	0
108502820	2	3529302	0	1	41	2	1	2005	1	0	1	3	2	2	2	2	2	2	1	4	0	0	0	0			0	0	0	0	0	0	3	0	0	0	0	2	2	2	1	2	2	2	2	2	0	0	0
108503779	2	3547809	0	1	65	3	1	1979	1	0	1	2	1	1	1	1	1	1	2	0	0	0	0	0			3	3	3	3	1	3	0	0	0	0	0	1	1	2	1	2	2	2	1	2	0	0	0
108503743	2	3504206	0	1	70	3	1	1975	1	0	1	4	1	2	2	2	2	2	2	0	0	0	0	0			2	0	0	0	0	0	0	0	0	0	0	1	1	2	1	2	2	2	2	2	0	0	0
108501526	2	3543402	0	1	31	1	1	2015	1	0	1	3	1	1	2	2	2	2	1	10	0	0	0	0			1	1	0	0	0	0	1	0	0	0	0	0	0	0	0	0	0	0	0	0	0	0	0
112220407	2	3551009	0	2	49	2	1	1996	1	0	1	3	1	2	2	2	2	2	1	4	18	0	0	0			2	0	0	0	0	0	2	1	0	0	0	1	2	2	1	2	2	2	2	2	0	0	0
108502673	2	3545803	0	1	52	3	1	1996	1	0	1	4	1	2	2	2	2	2	2	0	0	0	0	0			2	0	0	0	0	0	0	0	0	0	0	1	2	2	1	2	2	2	2	2	0	0	0
108503125	2	3550308	1	2	41	2	1	2005	1	0	1	3	1	1	2	2	2	2	1	3	0	0	0	0			1	1	0	0	0	0	1	0	0	0	0	0	0	0	0	0	0	0	0	0	0	0	0
108501372	2	3548500	0	2	25	1	1	2019	1	0	1	4	1	2	2	1	2	2	2	0	0	0	0	0			1	0	0	1	0	0	0	0	0	0	0	0	0	0	0	0	0	0	0	0	0	0	0
108501667	2	3523909	0	1	29	1	1	2019	1	0	1	3	1	2	2	2	2	2	2	0	0	0	0	0			1	0	0	0	0	0	0	0	0	0	0	0	0	0	0	0	0	0	0	0	0	0	0
112221395	1	2103000	0	1	34	1	1	2014	1	0	1	3	1	2	2	2	2	2	2	0	0	0	0	0			1	0	0	0	0	0	0	0	0	0	0	0	0	0	0	0	0	0	0	0	0	0	0
108500041	1	2111300	1	2	41	2	1	2018	1	0	1	3	1	2	2	2	1	2	2	0	0	0	0	0			1	0	0	0	1	0	0	0	0	0	0	0	0	0	0	0	0	0	0	0	0	0	0
108501677	2	3547809	0	1	27	1	1	2019	1	0	1	3	2	2	2	2	2	2	1	4	0	0	0	0			0	0	0	0	0	0	3	0	0	0	0	2	2	2	1	2	2	2	2	2	0	0	0
108501625	2	3524808	0	1	29	1	1	2018	1	0	1	3	2	2	2	2	2	2	1	4	0	0	0	0			0	0	0	0	0	0	2	0	0	0	0	2	2	2	1	2	2	1	2	2	0	0	0
108499896	1	2111300	1	2	58	3	1	1995	1	0	1	1	1	2	2	1	1	1	2	0	0	0	0	0			2	0	0	2	2	2	0	0	0	0	0	1	2	2	2	2	2	2	2	2	0	0	0
108502133	2	3550308	1	1	27	1	1	2017	1	0	1	3	1	2	2	2	1	1	1	3	20	0	0	0			1	0	0	0	1	1	1	1	0	0	0	0	0	0	0	0	0	0	0	0	0	0	0
108504117	2	3550308	1	1	72	3	1	1975	2	1	1	3	1	2	2	2	2	2	2	0	0	0	0	0			1	0	0	0	0	0	0	0	0	0	0	0	0	0	0	0	0	0	0	0	0	0	0
108500460	1	2111300	1	1	45	2	1	2008	1	0	1	1	2	2	1	2	1	2	2	0	0	0	0	0			0	0	3	0	3	0	0	0	0	0	0	2	1	2	2	2	2	2	2	2	0	0	0
108499049	1	2111300	1	1	30	1	1	2015	1	0	1	3	1	2	1	1	2	2	2	0	0	0	0	0			3	0	3	3	0	0	0	0	0	0	0	1	1	1	1	2	2	2	2	2	0	0	0
108502774	2	3525904	0	1	39	2	1	2004	1	0	1	3	1	1	2	2	2	1	2	0	0	0	0	0			3	3	0	0	0	2	0	0	0	0	0	2	1	2	1	1	2	1	2	2	0	0	0
112221024	2	3548500	0	2	61	3	1	1983	1	0	1	2	1	1	1	1	2	2	2	0	0	0	0	0			2	2	2	2	0	0	0	0	0	0	0	1	2	2	1	2	2	2	2	2	0	0	0
108502183	2	3550308	1	1	27	1	1	2019	1	0	1	3	1	2	2	2	2	2	1	4	0	0	0	0			3	0	0	0	0	0	2	0	0	0	0	2	1	2	1	2	2	2	2	2	0	0	0
108502830	2	3550308	1	1	37	2	1	2008	1	0	1	1	1	1	1	1	2	1	2	0	0	0	0	0			3	3	3	3	0	3	0	0	0	0	0	1	1	2	1	2	2	2	2	2	0	0	0
108502645	2	3516200	0	1	52	3	1	1993	1	0	1	1	1	1	1	1	2	2	2	0	0	0	0	0			2	2	2	2	0	0	0	0	0	0	0	1	2	2	1	2	2	2	2	2	0	0	0
108499882	1	2211001	0	1	36	2	1	2012	1	0	1	4	1	1	2	2	1	2	2	0	0	0	0	0			3	3	0	0	2	0	0	0	0	0	0	1	1	2	1	2	2	2	2	2	0	0	0
112221871	1	2105302	0	1	57	3	1	1992	1	0	1	3	1	1	1	2	1	2	2	0	0	0	0	0			3	2	3	0	1	0	0	0	0	0	0	1	2	2	1	2	2	2	2	2	0	0	0
108499977	1	2111300	1	2	51	3	1	1994	1	0	1	4	1	1	1	2	1	1	2	0	0	0	0	0			3	3	3	0	2	2	0	0	0	0	0	1	1	2	1	2	2	2	2	2	0	0	0
108503237	2	3550308	1	2	42	2	1	2006	1	0	2	4	1	2	2	1	2	1	2	0	0	0	0	0			2	0	0	2	0	3	0	0	0	0	0	1	2	2	2	2	1	2	2	2	0	0	0
108500525	1	2111300	1	1	40	2	1	2017	2	1	1	4	1	2	2	1	2	2	2	0	0	0	0	0			3	0	0	1	0	0	0	0	0	0	0	2	1	2	2	2	2	2	2	2	0	0	0
108502280	2	3502903	0	2	57	3	1	1994	1	0	1	2	2	1	2	2	1	1	2	0	0	0	0	0			0	3	0	0	3	2	0	0	0	0	0	2	2	2	1	1	2	2	1	1	11	0	0
108500144	1	2111300	1	2	39	2	1	2013	1	0	2	3	1	2	2	1	1	2	1	3	0	0	0	0			2	0	0	2	2	0	2	0	0	0	0	1	2	2	1	2	2	2	2	2	0	0	0
108502171	2	3550308	1	1	28	1	1	2018	1	0	1	4	1	2	1	2	2	2	2	0	0	0	0	0			3	0	2	0	0	0	0	0	0	0	0	2	1	2	1	2	2	2	2	2	0	0	0
108502061	2	3550308	1	1	31	1	1	2013	1	0	1	4	1	2	2	2	2	1	1	4	0	0	0	0			3	0	0	0	0	2	2	0	0	0	0	1	1	2	1	2	2	2	2	2	0	0	0
112221943	1	2109007	0	1	37	2	1	2018	1	0	1	4	1	2	1	1	1	1	2	0	0	0	0	0			1	0	1	1	1	3	0	0	0	0	0	2	2	2	2	2	2	2	1	2	0	0	0
112221504	1	2111300	1	2	27	1	1	2016	1	0	1	4	1	1	2	1	2	2	1	32	20	0	0	0			2	3	0	3	0	0	2	1	0	0	0	2	2	1	1	2	2	2	2	1	15	0	0
108501708	2	3543402	0	1	29	1	1	2015	1	0	1	4	2	2	2	2	2	2	1	3	0	0	0	0			0	0	0	0	0	0	3	0	0	0	0	2	2	2	1	2	2	2	2	2	0	0	0
108501822	2	3550308	1	2	30	1	1	2014	1	0	1	2	1	1	1	2	2	2	1	4	0	0	0	0			3	3	3	0	0	0	3	0	0	0	0	2	2	2	1	1	2	2	2	2	0	0	0
108502156	2	3550308	1	1	28	1	1	2018	1	0	1	3	1	2	2	2	2	2	1	4	0	0	0	0			1	0	0	0	0	0	1	0	0	0	0	0	0	0	0	0	0	0	0	0	0	0	0
112219947	2	3509502	0	2	34	1	1	2013	1	0	1	3	1	2	2	2	2	2	2	0	0	0	0	0			2	0	0	0	0	0	0	0	0	0	0	2	1	2	2	2	2	1	2	2	0	0	0
108499926	1	2111300	1	1	53	3	1	1994	1	0	1	4	1	1	2	1	2	1	2	0	0	0	0	0			3	2	0	2	0	2	0	0	0	0	0	1	2	2	2	2	2	2	1	2	0	0	0
112219943	2	3541406	0	2	31	1	1	2013	1	0	1	3	1	2	2	2	2	2	2	0	0	0	0	0			1	0	0	0	0	0	0	0	0	0	0	0	0	0	0	0	0	0	0	0	0	0	0
108502438	2	3552205	0	2	38	2	1	2007	1	0	1	4	1	2	2	2	2	2	2	0	0	0	0	0			3	0	0	0	0	0	0	0	0	0	0	1	2	2	2	2	2	2	2	2	0	0	0
108500353	1	2111300	1	1	41	2	1	2003	1	0	1	3	2	2	2	2	2	2	1	3	0	0	0	0			0	0	0	0	0	0	1	0	0	0	0	0	0	0	0	0	0	0	0	0	0	0	0
108502725	2	3547809	0	1	47	2	1	1998	1	0	1	4	1	2	1	1	2	2	2	0	0	0	0	0			3	0	3	3	0	0	0	0	0	0	0	1	1	2	2	2	2	2	2	2	0	0	0
108498657	1	2105302	0	1	30	1	1	2019	1	0	1	3	1	2	2	2	2	2	2	0	0	0	0	0			1	0	0	0	0	0	0	0	0	0	0	0	0	0	0	0	0	0	0	0	0	0	0
108499110	1	2111300	1	1	31	1	1	2012	1	0	1	4	1	1	1	2	2	2	2	0	0	0	0	0			2	2	2	0	0	0	0	0	0	0	0	1	1	1	1	2	2	2	2	2	0	0	0
108499198	1	2111300	1	1	28	1	1	2016	1	0	1	4	1	1	2	2	2	2	2	0	0	0	0	0			3	3	0	0	0	0	0	0	0	0	0	1	1	2	1	2	2	2	2	2	0	0	0
108500452	1	2111300	1	1	50	2	1	1997	1	0	1	2	1	1	1	1	2	2	2	0	0	0	0	0			3	3	1	3	0	0	0	0	0	0	0	1	1	2	2	2	2	2	2	2	0	0	0
108504158	2	3550308	1	1	66	3	1	1978	1	0	1	4	2	2	2	2	1	1	2	0	0	0	0	0			0	0	0	0	2	2	0	0	0	0	0	2	2	2	2	2	1	2	2	2	0	0	0
112220112	2	3549805	0	1	30	1	1	2014	1	0	1	1	1	1	2	1	2	1	2	0	0	0	0	0			3	3	0	1	0	1	0	0	0	0	0	1	1	1	2	2	2	2	2	2	0	0	0
108500548	1	2111300	1	1	37	2	1	2009	1	0	2	4	1	2	1	1	1	2	1	3	0	0	0	0			2	0	2	2	2	0	1	0	0	0	0	1	2	2	1	2	2	2	2	2	0	0	0
112220416	2	4106902	0	2	51	3	1	1993	1	0	1	2	1	2	1	2	2	2	2	0	0	0	0	0			1	0	1	0	0	0	0	0	0	0	0	0	0	0	0	0	0	0	0	0	0	0	0
108499335	1	2105302	0	2	38	2	1	2007	1	0	1	2	1	2	2	1	2	2	2	0	0	0	0	0			3	0	0	2	0	0	0	0	0	0	0	1	2	2	2	2	2	2	2	2	0	0	0
108500176	1	2111300	1	2	37	2	1	2006	1	0	1	2	1	1	1	2	2	2	2	0	0	0	0	0			3	3	3	0	0	0	0	0	0	0	0	2	1	1	1	2	2	2	2	2	0	0	0
108502300	2	3509502	0	2	49	2	1	1995	1	0	1	4	1	1	2	2	2	1	1	4	0	0	0	0			2	2	0	0	0	2	1	0	0	0	0	1	2	2	1	1	2	2	1	2	0	0	0
108502087	2	3550308	1	1	32	1	1	2014	1	0	1	4	1	1	2	1	2	2	2	0	0	0	0	0			1	2	0	2	0	0	0	0	0	0	0	1	2	2	1	1	2	2	2	2	0	0	0
112221479	1	2112209	0	1	27	1	1	2017	1	0	1	3	1	2	2	2	1	2	2	0	0	0	0	0			1	0	0	0	1	0	0	0	0	0	0	0	0	0	0	0	0	0	0	0	0	0	0
108501967	2	3550308	1	2	26	1	1	2018	1	0	1	3	1	2	2	2	2	2	2	0	0	0	0	0			1	0	0	0	0	0	0	0	0	0	0	0	0	0	0	0	0	0	0	0	0	0	0
108499306	1	2101608	0	2	35	2	1	2019	1	0	1	4	1	2	2	1	2	2	2	0	0	0	0	0			1	0	0	1	0	0	0	0	0	0	0	0	0	0	0	0	0	0	0	0	0	0	0
112221318	1	2211001	0	2	33	1	1	2010	1	0	1	1	1	2	2	2	2	2	2	0	0	0	0	0			3	0	0	0	0	0	0	0	0	0	0	2	1	2	2	2	2	2	2	2	0	0	0
108502559	2	3556206	0	1	58	3	1	1985	1	0	1	1	1	2	1	1	2	1	2	0	0	0	0	0			3	0	2	3	0	1	0	0	0	0	0	1	2	2	1	2	2	2	2	2	0	0	0
108503076	2	3550308	1	2	46	2	1	1996	1	0	1	3	2	2	2	2	2	1	1	3	0	0	0	0			0	0	0	0	0	1	3	0	0	0	0	2	2	2	1	2	2	2	2	2	0	0	0
112222484	1	2111300	1	1	66	3	1	1980	1	0	1	4	1	2	2	2	1	2	2	0	0	0	0	0			3	0	0	0	1	0	0	0	0	0	0	1	2	2	2	2	2	1	2	2	0	0	0
112221646	1	2111300	1	1	33	1	1	2015	1	0	1	3	2	2	2	2	1	2	1	4	32	0	0	0			0	0	0	0	1	0	1	1	0	0	0	0	0	0	0	0	0	0	0	0	0	0	0
108500424	1	2111300	1	1	44	2	1	2004	1	0	2	3	1	2	2	2	2	1	1	4	0	0	0	0			2	0	0	0	0	2	3	0	0	0	0	2	2	2	1	2	2	2	1	2	0	0	0
108504054	2	3550308	1	1	79	3	1	1966	1	0	1	3	1	2	2	2	2	2	2	0	0	0	0	0			2	0	0	0	0	0	0	0	0	0	0	1	2	2	2	2	2	2	2	2	0	0	0
108503106	2	3550308	1	2	41	2	1	2003	1	0	1	3	1	2	2	2	1	1	1	15	21	4	0	0			2	0	0	0	2	2	2	1	1	0	0	1	1	2	1	2	2	2	1	2	0	0	0
108502905	2	3170107	0	1	35	2	1	2012	1	0	1	3	1	1	2	1	2	2	2	0	0	0	0	0			3	2	0	3	0	0	0	0	0	0	0	1	1	1	1	2	2	2	2	2	0	0	0
112220550	2	3516200	0	1	55	3	1	1989	1	0	1	3	1	2	2	1	2	2	2	0	0	0	0	0			2	0	0	2	0	0	0	0	0	0	0	1	2	2	1	2	2	2	2	2	0	0	0
112221138	2	3549102	0	1	60	3	1	1987	1	0	1	1	1	1	1	2	2	2	2	0	0	0	0	0			2	1	3	0	0	0	0	0	0	0	0	1	1	2	1	2	2	2	2	2	0	0	0
112219965	2	3548500	0	2	31	1	1	2015	1	0	1	3	1	2	1	2	2	2	2	0	0	0	0	0			3	0	1	0	0	0	0	0	0	0	0	2	1	2	1	2	2	2	2	2	0	0	0
108502319	2	3549904	0	2	50	2	1	1994	1	0	1	3	1	2	2	1	2	2	2	0	0	0	0	0			3	0	0	3	0	0	0	0	0	0	0	1	2	2	2	2	2	2	2	2	0	0	0
108503861	2	3509502	0	1	60	3	1	1984	1	0	1	2	1	2	1	2	2	2	2	0	0	0	0	0			2	0	2	0	0	0	0	0	0	0	0	1	1	2	1	2	2	2	2	2	0	0	0
108498373	1	2211001	0	2	33	1	1	2011	1	0	1	4	1	1	2	1	2	2	1	12	0	0	0	0			3	3	0	3	0	0	1	0	0	0	0	1	1	2	2	2	2	2	2	2	0	0	0
108503331	2	3550308	1	1	51	3	1	1994	1	0	1	4	1	2	2	2	2	1	1	20	0	0	0	0			3	0	0	0	0	1	1	0	0	0	0	1	2	2	2	2	2	2	2	2	0	0	0
108500858	1	2111300	1	2	63	3	1	1983	2	1	1	3	2	2	2	2	2	2	1	4	0	0	0	0			0	0	0	0	0	0	1	0	0	0	0	0	0	0	0	0	0	0	0	0	0	0	0
108501266	2	3548500	0	2	31	1	1	2007	1	0	1	3	2	2	2	2	2	2	1	4	3	0	0	0			0	0	0	0	0	0	2	2	0	0	0	2	2	2	1	2	2	2	2	2	0	0	0
108503231	2	3550308	1	2	38	2	1	2012	1	0	1	2	2	2	1	2	2	2	1	8	0	0	0	0			0	0	3	0	0	0	2	0	0	0	0	2	2	2	1	2	2	2	2	2	0	0	0
112221125	2	3546009	0	1	60	3	1	1988	1	0	1	3	1	2	2	2	2	2	2	0	0	0	0	0			2	0	0	0	0	0	0	0	0	0	0	1	2	2	2	2	2	2	2	2	0	0	0
108504207	2	3550308	1	1	65	3	1	1982	1	0	1	3	2	2	2	2	1	2	2	0	0	0	0	0			0	0	0	0	2	0	0	0	0	0	0	2	2	2	2	2	2	2	2	1	98	0	0
108503357	2	3550308	1	1	47	2	1	1997	1	0	1	3	1	2	2	2	2	2	1	3	0	0	0	0			2	0	0	0	0	0	1	0	0	0	0	1	2	2	2	2	2	2	2	2	0	0	0
108503989	2	3550308	1	2	64	3	1	1981	1	0	1	4	2	1	2	2	1	1	2	0	0	0	0	0			0	3	0	0	1	1	0	0	0	0	0	2	2	2	2	2	2	2	2	1	98	0	0
108502421	2	3550308	1	2	39	2	1	2006	1	0	1	3	1	1	2	1	2	2	2	0	0	0	0	0			3	3	0	3	0	0	0	0	0	0	0	1	2	2	1	1	2	2	2	2	0	0	0
108500003	1	2111300	1	2	47	2	1	1996	1	0	2	3	1	1	2	2	2	2	2	0	0	0	0	0			3	3	0	0	0	0	0	0	0	0	0	2	1	2	2	2	2	2	2	2	0	0	0
108501682	2	3526803	0	1	26	1	1	2019	1	0	1	2	1	2	2	2	2	2	1	4	0	0	0	0			1	0	0	0	0	0	1	0	0	0	0	0	0	0	0	0	0	0	0	0	0	0	0
108501177	2	3550100	0	2	32	1	1	2014	1	0	1	4	1	2	2	2	2	1	2	0	0	0	0	0			2	0	0	0	0	2	0	0	0	0	0	1	2	1	2	2	2	2	1	2	0	0	0
112222025	1	2111300	1	2	59	3	1	1986	1	0	1	1	1	2	1	2	2	2	2	0	0	0	0	0			1	0	1	0	0	0	0	0	0	0	0	0	0	0	0	0	0	0	0	0	0	0	0
118692363	1	2111300	1	2	63	3	1	1958	1	0	1	3	1	2	2	2	2	2	2	0	0	0	0	0			3	0	0	0	0	0	0	0	0	0	0	1	1	2	2	2	2	2	2	2	0	0	0
108500414	1	2111300	1	1	43	2	1	2001	1	0	1	3	1	1	1	1	1	2	2	0	0	0	0	0			2	3	3	2	3	0	0	0	0	0	0	1	1	2	1	2	2	1	2	2	0	0	0
108501497	2	3554805	0	1	30	1	1	2014	1	0	1	3	1	2	2	2	1	2	2	0	0	0	0	0			2	0	0	0	2	0	0	0	0	0	0	2	1	2	2	2	2	2	2	2	0	0	0
108504018	2	3550308	1	2	64	3	1	1980	1	0	1	3	1	2	2	1	2	2	2	0	0	0	0	0			2	0	0	2	0	0	0	0	0	0	0	1	2	2	2	2	2	2	2	2	0	0	0
108504037	2	2111300	0	1	88	3	1	1955	1	0	1	3	1	1	1	2	2	1	2	0	0	0	0	0			2	2	2	0	0	2	0	0	0	0	0	1	2	2	1	2	2	2	2	2	0	0	0
108503171	2	3550308	1	2	39	2	1	2008	1	0	1	3	1	2	1	2	2	2	2	0	0	0	0	0			3	0	3	0	0	0	0	0	0	0	0	1	1	2	1	2	2	2	2	2	0	0	0
108503947	2	3550308	1	1	69	3	1	1978	1	0	1	3	1	2	2	1	2	2	2	0	0	0	0	0			3	0	0	2	0	0	0	0	0	0	0	1	1	2	2	2	2	2	2	2	0	0	0
108503776	2	3509502	0	1	67	3	1	1979	1	0	1	3	1	2	2	2	2	2	2	0	0	0	0	0			2	0	0	0	0	0	0	0	0	0	0	1	2	2	2	2	2	2	2	2	0	0	0
108503864	2	3543907	0	1	61	3	1	1985	1	0	1	3	1	1	2	1	2	2	2	0	0	0	0	0			2	2	0	2	0	0	0	0	0	0	0	1	2	2	2	2	2	2	2	2	0	0	0
108503642	2	3543402	0	1	78	3	1	1967	1	0	1	4	1	2	1	2	1	1	2	0	0	0	0	0			2	0	2	0	2	2	0	0	0	0	0	1	1	2	1	2	2	2	2	2	0	0	0
112221084	2	3503208	0	1	69	3	1	1977	1	0	1	4	1	2	1	2	2	2	1	17	0	0	0	0			3	0	2	0	0	0	3	0	0	0	0	1	1	2	1	2	2	1	2	2	0	0	0
112221313	1	2105302	0	2	34	1	1	2010	1	0	1	3	1	2	1	1	2	2	2	0	0	0	0	0			3	0	3	2	0	0	0	0	0	0	0	1	2	2	1	2	2	2	2	2	0	0	0
108499860	1	2100055	0	1	48	2	1	2006	1	0	1	1	1	2	2	2	2	2	2	0	0	0	0	0			3	0	0	0	0	0	0	0	0	0	0	1	1	2	2	2	2	1	2	2	0	0	0
108503255	2	3550308	1	1	56	3	1	1986	1	0	1	2	1	2	2	1	1	2	2	0	0	0	0	0			2	0	0	2	2	0	0	0	0	0	0	1	2	2	1	2	2	2	2	2	0	0	0
108503350	2	3550308	1	1	45	2	1	1999	1	0	1	2	1	2	2	2	1	1	2	0	0	0	0	0			3	0	0	0	3	3	0	0	0	0	0	2	1	2	1	2	2	2	2	2	0	0	0
108502262	2	3548500	0	2	53	3	1	1992	1	0	1	4	1	2	2	1	2	2	2	0	0	0	0	0			2	0	0	2	0	0	0	0	0	0	0	1	2	2	2	2	2	2	2	2	0	0	0
112221062	2	3506003	0	1	75	3	1	1971	1	0	1	3	1	1	1	1	1	2	2	0	0	0	0	0			2	2	2	2	2	0	0	0	0	0	0	1	1	2	1	2	2	2	2	2	0	0	0
108502422	2	3549805	0	2	40	2	1	2006	1	0	1	4	1	2	2	2	1	2	2	0	0	0	0	0			3	0	0	0	3	0	0	0	0	0	0	1	2	2	2	2	2	2	2	2	0	0	0
108498431	1	2211001	0	2	32	1	1	2016	1	0	2	1	1	1	2	2	2	2	2	0	0	0	0	0			3	3	0	0	0	0	0	0	0	0	0	2	1	2	2	2	2	2	1	2	0	0	0
108499946	1	2111300	1	2	49	2	1	1995	1	0	1	3	1	1	1	2	2	2	2	0	0	0	0	0			2	2	1	0	0	0	0	0	0	0	0	1	2	2	2	2	2	2	2	2	0	0	0
108504123	2	3550308	1	1	71	3	1	1976	1	0	1	2	1	2	1	2	2	2	2	0	0	0	0	0			2	0	2	0	0	0	0	0	0	0	0	1	2	2	1	2	2	2	2	2	0	0	0
108501923	2	3550308	1	2	32	1	1	2016	1	0	2	3	1	2	2	2	2	2	2	0	0	0	0	0			1	0	0	0	0	0	0	0	0	0	0	0	0	0	0	0	0	0	0	0	0	0	0
116737060	1	2111300	1	2	66	3	1	1994	1	0	1	4	1	1	2	2	2	2	2	0	0	0	0	0			3	2	0	0	0	0	0	0	0	0	0	1	2	2	2	1	2	2	2	2	0	0	0
108504076	2	3550308	1	1	73	3	1	1972	1	0	1	4	1	1	2	2	1	2	2	0	0	0	0	0			2	2	0	0	2	0	0	0	0	0	0	1	1	2	2	2	2	1	2	2	0	0	0
108502251	2	3548807	0	2	53	3	1	1990	1	0	1	3	2	1	2	2	1	2	2	0	0	0	0	0			0	1	0	0	1	0	0	0	0	0	0	0	0	0	0	0	0	0	0	0	0	0	0
108501548	2	3549805	0	1	33	1	1	2013	1	0	2	3	2	1	2	1	1	1	2	0	0	0	0	0			0	1	0	1	1	1	0	0	0	0	0	0	0	0	0	0	0	0	0	0	0	0	0
108501227	2	3557105	0	2	28	1	1	2016	1	0	1	3	1	2	1	1	2	1	2	0	0	0	0	0			3	0	1	1	0	1	0	0	0	0	0	2	1	1	2	2	2	2	2	2	0	0	0
108498504	1	2105302	0	2	26	1	1	2019	1	0	1	3	1	2	2	2	2	2	1	4	0	0	0	0			3	0	0	0	0	0	2	0	0	0	0	2	1	2	1	2	2	2	2	2	0	0	0
112221717	1	2101400	0	2	35	2	1	2016	1	0	1	4	1	2	1	1	2	2	2	0	0	0	0	0			2	0	3	3	0	0	0	0	0	0	0	1	2	2	1	2	2	2	2	2	0	0	0
116736704	1	2105302	0	2	48	2	1	1997	1	0	1	4	1	2	2	2	1	1	2	0	0	0	0	0			2	0	0	0	1	1	0	0	0	0	0	1	2	2	1	2	2	2	2	2	0	0	0
108500490	1	2111300	1	1	43	2	1	2002	1	0	1	2	2	2	1	1	2	2	2	0	0	0	0	0			0	0	3	3	0	0	0	0	0	0	0	2	1	1	1	2	2	1	2	2	0	0	0
108501615	2	3518800	0	1	28	1	1	2018	1	0	1	3	1	2	1	2	2	1	2	0	0	0	0	0			3	0	1	0	0	1	0	0	0	0	0	2	2	2	1	2	2	2	2	2	0	0	0
108498936	1	2111300	1	2	28	1	1	2019	1	0	1	4	2	2	2	1	2	2	1	4	0	0	0	0			0	0	0	1	0	0	1	0	0	0	0	0	0	0	0	0	0	0	0	0	0	0	0
112221397	1	2101400	0	1	33	1	1	2013	1	0	1	2	1	2	1	1	1	2	2	0	0	0	0	0			3	0	3	3	2	0	0	0	0	0	0	1	2	2	2	2	2	2	2	2	0	0	0
108498916	1	2111300	1	2	29	1	1	2019	1	0	1	3	1	2	2	2	2	2	2	0	0	0	0	0			1	0	0	0	0	0	0	0	0	0	0	0	0	0	0	0	0	0	0	0	0	0	0
108499905	1	2111300	1	2	39	2	1	2007	1	0	1	2	1	2	2	2	2	2	2	0	0	0	0	0			2	0	0	0	0	0	0	0	0	0	0	1	1	2	1	2	2	2	2	2	0	0	0
108501336	2	3507506	0	2	31	1	1	2019	1	0	1	4	2	1	2	2	2	2	2	0	0	0	0	0			0	1	0	0	0	0	0	0	0	0	0	0	0	0	0	0	0	0	0	0	0	0	0
108502106	2	3550308	1	1	29	1	1	2015	1	0	1	4	1	2	1	1	2	1	2	0	0	0	0	0			3	0	3	1	0	1	0	0	0	0	0	2	2	2	1	2	2	2	2	2	0	0	0
108500141	1	2111300	1	2	38	2	1	2014	1	0	1	3	1	2	2	2	2	2	2	0	0	0	0	0			3	0	0	0	0	0	0	0	0	0	0	2	1	2	1	2	2	2	2	2	0	0	0
108500252	1	2111300	1	1	54	3	1	1993	1	0	1	1	1	1	1	2	2	1	2	0	0	0	0	0			3	3	3	0	0	1	0	0	0	0	0	1	1	1	1	2	2	2	2	2	0	0	0
108503740	2	3550704	0	1	70	3	1	1978	1	0	1	1	1	1	1	1	1	2	2	0	0	0	0	0			2	3	3	3	3	0	0	0	0	0	0	2	1	2	1	2	2	2	2	2	0	0	0
108502671	2	3551702	0	1	48	2	1	1996	1	0	1	1	1	1	2	2	2	2	2	0	0	0	0	0			3	3	0	0	0	0	0	0	0	0	0	1	2	2	1	2	2	2	2	2	0	0	0
108503461	2	3550308	1	1	37	2	1	2008	1	0	1	3	2	1	1	2	2	2	2	0	0	0	0	0			0	3	2	0	0	0	0	0	0	0	0	2	1	1	1	2	2	2	2	2	0	0	0
108502737	2	3503307	0	1	46	2	1	2000	1	0	1	3	1	1	2	2	1	1	2	0	0	0	0	0			3	3	0	0	2	1	0	0	0	0	0	1	1	2	1	1	2	2	2	2	0	0	0
112221672	1	2111300	1	1	28	1	1	2019	1	0	1	3	2	1	2	2	2	2	1	37	0	0	0	0			0	1	0	0	0	0	3	0	0	0	0	2	2	2	1	2	2	2	2	2	0	0	0
108500698	1	2103000	0	1	62	3	1	1985	1	0	1	1	1	2	1	1	2	2	2	0	0	0	0	0			2	0	1	2	0	0	0	0	0	0	0	1	2	2	2	2	2	2	2	2	0	0	0
108500782	1	2104800	0	1	64	3	1	2003	1	0	3	4	1	2	1	2	2	2	1	31	0	0	0	0			1	0	3	0	0	0	3	0	0	0	0	2	2	2	1	2	2	2	2	2	0	0	0
108500872	1	2111300	1	2	65	3	1	1980	1	0	1	2	1	2	1	2	2	1	2	0	0	0	0	0			3	0	1	0	0	1	0	0	0	0	0	1	2	2	2	2	2	2	1	2	0	0	0
108501070	1	2111300	1	1	66	3	1	1980	1	0	1	1	1	1	2	1	2	2	2	0	0	0	0	0			2	2	0	2	0	0	0	0	0	0	0	1	1	2	1	1	2	2	2	2	0	0	0
116737019	1	2111300	1	2	70	3	1	1976	1	0	1	4	1	2	2	2	2	2	2	0	0	0	0	0			3	0	0	0	0	0	0	0	0	0	0	1	2	2	2	2	2	2	2	2	0	0	0
108500408	1	2111300	1	1	39	2	1	2009	1	0	1	4	2	2	2	2	2	2	1	3	0	0	0	0			0	0	0	0	0	0	3	0	0	0	0	2	2	2	1	2	2	2	2	2	0	0	0
108500586	1	2211001	0	2	67	3	1	1999	1	0	1	3	1	2	2	2	2	2	2	0	0	0	0	0			3	0	0	0	0	0	0	0	0	0	0	2	1	2	2	2	2	2	2	2	0	0	0
116736736	1	2211001	0	2	45	2	1	2002	1	0	1	2	1	2	1	1	2	2	2	0	0	0	0	0			3	0	2	2	0	0	0	0	0	0	0	1	1	1	1	2	2	2	2	2	0	0	0
112222432	1	2111300	1	1	82	3	1	1966	1	0	1	3	1	2	2	1	2	2	2	0	0	0	0	0			2	0	0	2	0	0	0	0	0	0	0	1	2	2	2	2	2	2	2	1	98	0	0
108498555	1	2103307	0	2	31	1	1	2014	1	0	3	2	1	1	1	1	1	2	2	0	0	0	0	0			3	3	2	2	2	0	0	0	0	0	0	1	2	2	1	2	2	2	2	2	0	0	0
108501156	2	3552205	0	2	30	1	1	2013	1	0	1	4	1	2	2	2	2	2	1	4	0	0	0	0			2	0	0	0	0	0	1	0	0	0	0	1	2	2	2	2	2	2	2	2	0	0	0
108501358	2	3509502	0	2	27	1	1	2016	1	0	1	3	1	2	2	2	2	2	2	0	0	0	0	0			3	0	0	0	0	0	0	0	0	0	0	2	1	2	2	2	2	2	2	2	0	0	0
108501457	2	3164704	0	1	35	2	1	2010	1	0	1	3	1	1	1	2	2	2	2	0	0	0	0	0			3	3	3	0	0	0	0	0	0	0	0	1	1	1	1	2	2	1	2	2	0	0	0
108501758	2	3550308	1	2	34	1	1	2010	1	0	2	2	1	1	2	2	2	1	2	0	0	0	0	0			3	3	0	0	0	2	0	0	0	0	0	1	1	2	1	2	2	2	1	2	0	0	0
108501778	2	3550308	1	2	31	1	1	2012	1	0	1	1	1	2	2	2	1	2	2	0	0	0	0	0			2	0	0	0	2	0	0	0	0	0	0	1	1	2	2	2	2	2	2	2	0	0	0
108502041	2	3550308	1	1	33	1	1	2011	1	0	1	1	2	2	1	2	2	2	2	0	0	0	0	0			0	0	1	0	0	0	0	0	0	0	0	0	0	0	0	0	0	0	0	0	0	0	0
108502430	2	3509502	0	2	40	2	1	2006	1	0	1	1	1	1	1	1	2	1	2	0	0	0	0	0			2	1	1	1	0	1	0	0	0	0	0	2	1	2	2	2	2	2	2	2	0	0	0
108502450	2	3554102	0	2	37	2	1	2008	1	0	1	1	1	1	2	2	2	2	2	0	0	0	0	0			3	3	0	0	0	0	0	0	0	0	0	1	1	2	2	2	2	2	1	2	0	0	0
108503333	2	3550308	1	1	52	3	1	1994	1	0	2	1	1	2	2	2	2	2	2	0	0	0	0	0			2	0	0	0	0	0	0	0	0	0	0	1	1	2	2	2	2	2	2	2	0	0	0
108503351	2	3550308	1	1	49	2	1	1996	1	0	1	1	2	1	2	2	1	1	2	0	0	0	0	0			0	3	0	0	1	1	0	0	0	0	0	2	2	2	2	1	2	2	2	2	0	0	0
108503567	2	3554102	0	2	70	3	1	1974	1	0	1	4	1	2	1	2	2	2	2	0	0	0	0	0			2	0	2	0	0	0	0	0	0	0	0	1	2	2	1	2	2	2	2	2	0	0	0
108503783	2	3550605	0	1	68	3	1	1977	1	0	1	3	1	1	2	1	1	1	2	0	0	0	0	0			2	3	0	3	3	1	0	0	0	0	0	1	2	2	1	2	2	2	2	2	0	0	0
112221126	2	3548500	0	1	61	3	1	1984	1	0	1	3	1	1	1	1	2	1	2	0	0	0	0	0			3	3	3	3	0	3	0	0	0	0	0	1	1	2	2	2	2	2	2	2	0	0	0
108504069	2	3550308	1	1	80	3	1	1970	1	0	1	1	1	2	2	2	2	2	2	0	0	0	0	0			2	0	0	0	0	0	0	0	0	0	0	1	2	2	2	2	2	2	2	2	0	0	0
108503427	2	3550308	1	1	40	2	1	2006	1	0	1	1	1	2	1	2	2	2	2	0	0	0	0	0			2	0	2	0	0	0	0	0	0	0	0	1	1	2	1	2	2	2	2	2	0	0	0
108503501	2	3550308	1	1	39	2	1	2006	1	0	1	2	1	1	1	2	2	2	2	0	0	0	0	0			1	3	1	0	0	0	0	0	0	0	0	2	2	2	1	1	2	2	2	2	0	0	0
112220616	2	3552205	0	1	42	2	1	2001	1	0	1	2	1	2	1	2	2	2	2	0	0	0	0	0			2	0	3	0	0	0	0	0	0	0	0	1	2	2	1	2	2	2	2	2	0	0	0
108502796	2	3543907	0	1	39	2	1	2005	1	0	1	3	1	2	1	2	2	2	2	0	0	0	0	0			3	0	3	0	0	0	0	0	0	0	0	2	1	2	1	2	2	2	2	2	0	0	0
108502753	2	3552205	0	1	44	2	1	2002	1	0	1	3	1	1	1	1	2	2	2	0	0	0	0	0			2	3	3	3	0	0	0	0	0	0	0	1	2	2	1	2	2	2	1	2	0	0	0
108502506	2	3506508	0	2	37	2	1	2011	1	0	2	2	1	2	2	1	2	2	2	0	0	0	0	0			2	0	0	2	0	0	0	0	0	0	0	1	1	1	2	2	2	2	2	2	0	0	0
108502405	2	3547809	0	2	38	2	1	2006	1	0	1	2	1	2	2	1	2	2	2	0	0	0	0	0			2	0	0	2	0	0	0	0	0	0	0	1	1	2	2	2	2	2	2	2	0	0	0
108501917	2	3550308	1	2	32	1	1	2013	1	0	1	2	2	1	2	2	2	2	2	0	0	0	0	0			0	3	0	0	0	0	0	0	0	0	0	2	2	2	1	2	2	2	2	2	0	0	0
108501956	2	3550308	1	2	30	1	1	2017	1	0	1	3	1	2	2	2	2	2	2	0	0	0	0	0			3	0	0	0	0	0	0	0	0	0	0	2	1	2	1	2	2	2	2	2	0	0	0
108502874	2	3525904	0	1	38	2	1	2011	1	0	1	3	1	2	1	1	2	2	2	0	0	0	0	0			1	0	1	1	0	0	0	0	0	0	0	0	0	0	0	0	0	0	0	0	0	0	0
108503552	2	3550308	1	1	38	2	1	2018	1	0	1	3	1	2	2	1	2	1	1	3	0	0	0	0			3	0	0	3	0	1	3	0	0	0	0	1	1	2	1	2	2	2	2	2	0	0	0
108503674	2	3554003	0	1	70	3	1	1974	1	0	2	4	1	2	2	2	2	2	1	18	0	0	0	0			2	0	0	0	0	0	1	0	0	0	0	1	2	2	2	2	2	2	2	2	0	0	0
108503607	2	3538709	0	2	62	3	1	1985	1	0	1	2	1	1	2	2	1	2	2	0	0	0	0	0			1	1	0	0	1	0	0	0	0	0	0	0	0	0	0	0	0	0	0	0	0	0	0
108500090	1	2111300	1	2	37	2	1	2008	1	0	1	3	1	2	2	1	2	2	2	0	0	0	0	0			3	0	0	3	0	0	0	0	0	0	0	1	1	2	1	2	2	2	2	2	0	0	0
108504079	2	3550308	1	1	73	3	1	1972	1	0	1	3	1	2	1	2	1	1	2	0	0	0	0	0			3	0	3	0	1	1	0	0	0	0	0	1	2	2	1	2	2	2	2	2	0	0	0
118692309	1	2105302	0	1	65	3	1	1983	1	0	1	4	1	2	2	1	2	2	2	0	0	0	0	0			3	0	0	3	0	0	0	0	0	0	0	1	2	2	2	2	2	1	2	2	0	0	0
116736971	1	2112407	0	1	65	3	1	1983	1	0	1	2	1	2	1	1	1	2	2	0	0	0	0	0			1	0	1	1	1	0	0	0	0	0	0	0	0	0	0	0	0	0	0	0	0	0	0
112221660	1	2111300	1	1	33	1	1	2012	1	0	1	3	1	2	2	1	1	2	1	15	0	0	0	0			1	0	0	1	1	0	1	0	0	0	0	0	0	0	0	0	0	0	0	0	0	0	0
112221133	2	3551702	0	1	67	3	1	1985	1	0	1	4	1	2	2	1	2	2	2	0	0	0	0	0			3	0	0	2	0	0	0	0	0	0	0	2	1	2	2	2	2	2	2	2	0	0	0
112221157	2	3550308	1	2	69	3	1	1974	1	0	1	4	1	2	2	2	2	1	1	98	0	0	0	0			2	0	0	0	0	2	2	0	0	0	0	1	2	2	2	2	2	2	2	2	0	0	0
108504148	2	3550308	1	1	68	3	1	1977	2	1	1	4	1	2	2	2	2	1	2	0	0	0	0	0			2	0	0	0	0	3	0	0	0	0	0	2	2	2	2	2	2	2	2	2	0	0	0
112219970	2	3548500	0	2	30	1	1	2015	1	0	2	4	1	2	2	2	2	2	2	0	0	0	0	0			2	0	0	0	0	0	0	0	0	0	0	1	1	2	2	2	2	2	2	2	0	0	0
118692362	1	2111300	1	2	62	3	1	1983	1	0	1	3	1	2	2	2	2	2	2	0	0	0	0	0			2	0	0	0	0	0	0	0	0	0	0	1	1	2	2	2	2	2	2	2	0	0	0
108503628	2	2211001	0	1	86	3	1	1960	1	0	1	1	1	2	1	1	2	2	2	0	0	0	0	0			2	0	3	2	0	0	0	0	0	0	0	1	1	2	1	2	2	2	2	2	0	0	0
108498362	1	2211001	0	2	30	1	1	2015	1	0	1	3	1	1	2	2	2	2	1	3	0	0	0	0			1	1	0	0	0	0	3	0	0	0	0	2	2	2	1	2	2	2	2	2	0	0	0
108499705	1	2103000	0	1	38	2	1	2015	1	0	1	1	1	2	2	2	2	1	2	0	0	0	0	0			1	0	0	0	0	1	0	0	0	0	0	0	0	0	0	0	0	0	0	0	0	0	0
118692261	1	2111706	0	1	68	3	1	1984	1	0	1	4	1	1	1	1	2	2	2	0	0	0	0	0			1	1	1	1	0	0	0	0	0	0	0	0	0	0	0	0	0	0	0	0	0	0	0
108501541	2	3548807	0	1	34	1	1	2005	1	0	1	1	2	2	2	2	2	2	1	4	0	0	0	0			0	0	0	0	0	0	1	0	0	0	0	0	0	0	0	0	0	0	0	0	0	0	0
108503717	2	3530607	0	1	69	3	1	1976	1	0	2	1	1	2	1	1	2	2	2	0	0	0	0	0			2	0	2	2	0	0	0	0	0	0	0	1	1	2	1	2	2	2	2	2	0	0	0
108503440	2	3550308	1	1	45	2	1	2003	1	0	1	2	1	2	1	2	2	2	2	0	0	0	0	0			2	0	2	0	0	0	0	0	0	0	0	1	1	2	1	2	2	2	2	2	0	0	0
112221132	2	3548500	0	1	60	3	1	1985	1	0	1	5	1	1	2	2	1	2	2	0	0	0	0	0			2	2	0	0	2	0	0	0	0	0	0	2	1	2	2	2	2	2	2	2	0	0	0
112221098	2	3529005	0	1	64	3	1	1980	1	0	1	4	1	2	1	1	2	2	2	0	0	0	0	0			2	0	2	2	0	0	0	0	0	0	0	1	2	2	1	2	2	2	2	2	0	0	0
108501953	2	3550308	1	2	28	1	1	2017	1	0	1	3	1	2	2	2	2	2	1	20	0	0	0	0			1	0	0	0	0	0	1	0	0	0	0	0	0	0	0	0	0	0	0	0	0	0	0
108500061	1	2111300	1	2	39	2	1	2006	1	0	1	3	1	2	2	2	2	2	2	0	0	0	0	0			3	0	0	0	0	0	0	0	0	0	0	1	1	2	2	2	2	2	2	2	0	0	0
108502949	2	3550308	1	2	59	3	1	1985	1	0	1	4	1	2	2	2	2	2	2	0	0	0	0	0			2	0	0	0	0	0	0	0	0	0	0	1	2	2	2	2	2	2	2	2	0	0	0
108504211	2	3550308	1	1	63	3	1	1983	1	0	1	3	1	2	2	2	2	2	2	0	0	0	0	0			1	0	0	0	0	0	0	0	0	0	0	0	0	0	0	0	0	0	0	0	0	0	0
112220592	2	3505500	0	1	47	2	1	1997	1	0	1	3	1	2	1	1	2	2	2	0	0	0	0	0			2	0	2	2	0	0	0	0	0	0	0	1	2	2	1	2	2	2	2	2	0	0	0
108499973	1	2111300	1	2	51	3	1	1994	1	0	1	3	1	2	1	2	2	1	2	0	0	0	0	0			3	0	3	0	0	1	0	0	0	0	0	2	1	2	1	2	2	2	2	2	0	0	0
108502035	2	3550308	1	1	34	1	1	2009	1	0	2	2	1	2	2	2	2	2	2	0	0	0	0	0			2	0	0	0	0	0	0	0	0	0	0	1	1	2	2	2	2	2	2	2	0	0	0
108503858	2	3548708	0	1	60	3	1	1984	1	0	1	4	1	2	2	2	2	2	1	98	0	0	0	0			2	0	0	0	0	0	2	0	0	0	0	1	2	2	2	2	2	2	2	2	0	0	0
118692314	1	2103000	0	1	83	3	1	1977	1	0	1	1	1	1	2	2	2	2	2	0	0	0	0	0			3	3	0	0	0	0	0	0	0	0	0	1	2	2	1	2	2	2	2	2	0	0	0
[truncated: 124 more columns]
